# Supplementary material for: 3-{[4-(4-Pyrid­yl)pyrimidin-2-yl]sulfanylmeth­yl}benzoic acid
Source: Acta Crystallogr Sect E Struct Rep Online. 2008 Nov 13;64(Pt 12):o2347. doi: 10.1107/S1600536808036799 (PMC2959815; doi:10.1107/S1600536808036799)
Supplement: Supplementary file 2 [file e-64-o2347-Isup2.hkl]

# 
# h,k,l, Fc-squared, Fo-squared, sigma(Fo-squared) and status flag 
# 
data_I
_shelx_title ' X in P-1' 
_shelx_refln_list_code          4 
_shelx_F_calc_maximum      126.00 
_exptl_crystal_F_000       336.00 
_reflns_d_resolution_high  0.8324 
 
loop_ 
 _symmetry_equiv_pos_as_xyz 
 'x, y, z' 
 '-x, -y, -z' 
 
_cell_length_a     4.4130 
_cell_length_b    10.4584 
_cell_length_c    16.4320 
_cell_angle_alpha  87.787 
_cell_angle_beta   89.900 
_cell_angle_gamma  80.483 
 
_shelx_F_squared_multiplier     1.000 
 
loop_ 
 _refln_index_h 
 _refln_index_k 
 _refln_index_l 
 _refln_F_squared_calc 
 _refln_F_squared_meas 
 _refln_F_squared_sigma 
 _refln_observed_status 
   1   0   0      134.30      137.31      5.15 o 
   2   0   0        5.23        1.93      1.78 o 
   3   0   0      326.61      315.64     12.75 o 
   4   0   0       17.06        8.26      4.01 o 
   5   0   0        0.24        1.29      2.92 o 
  -5   1   0        6.56        2.78      3.89 o 
  -4   1   0       10.45        9.93      3.10 o 
  -3   1   0        0.50        0.31      1.91 o 
  -2   1   0      144.42      120.00      5.28 o 
  -1   1   0      267.60      245.22      5.96 o 
   0   1   0       36.29       38.28      2.21 o 
   1   1   0      369.23      350.22      6.52 o 
   2   1   0       26.76       19.56      2.87 o 
   3   1   0       33.79       38.22      4.75 o 
   4   1   0        4.96        9.94      2.88 o 
   5   1   0        0.00        2.99      2.99 o 
  -5   2   0        1.48        4.03      2.35 o 
  -4   2   0       28.16       34.50      4.59 o 
  -3   2   0       50.19       48.92      4.83 o 
  -2   2   0      365.05      386.53     10.03 o 
  -1   2   0     1460.39     1467.11     15.62 o 
   0   2   0     2952.53     3192.27    112.99 o 
   1   2   0     3284.10     3555.38     23.36 o 
   2   2   0       78.22       91.81      5.16 o 
   3   2   0      259.86      298.43     10.58 o 
   4   2   0       62.88       86.26      7.07 o 
   5   2   0        0.01        2.26      2.43 o 
  -4   3   0        2.77        5.11      2.39 o 
  -3   3   0        0.74        1.03      2.45 o 
  -2   3   0        1.29        0.00      2.15 o 
  -1   3   0       25.39       29.28      3.76 o 
   0   3   0      368.74      394.97      5.64 o 
   1   3   0      209.24      202.18      9.37 o 
   2   3   0      312.32      247.22      1.89 o 
   3   3   0      218.61      210.30      2.53 o 
   4   3   0        0.04        1.67      2.91 o 
   5   3   0        1.33        0.41      3.17 o 
  -4   4   0        3.76        2.45      3.21 o 
  -3   4   0       24.70       20.81      3.62 o 
  -2   4   0      337.64      315.51     10.33 o 
  -1   4   0       12.44        5.78      3.63 o 
   0   4   0        1.16        6.69      1.53 o 
   1   4   0      134.92      157.25      6.72 o 
   2   4   0      202.27      226.12      8.71 o 
   3   4   0       13.80       26.11      4.27 o 
   4   4   0       42.74       41.22      5.34 o 
   5   4   0        0.19        0.39      3.14 o 
  -4   5   0       26.98       26.24      4.36 o 
  -3   5   0       57.05       43.94      5.63 o 
  -2   5   0       76.82       70.37      6.35 o 
  -1   5   0      287.52      262.06      9.55 o 
   0   5   0      147.85      161.46      4.91 o 
   1   5   0       78.73       98.97      6.11 o 
   2   5   0        3.05        1.73      2.48 o 
   3   5   0        0.53        2.00      3.56 o 
   4   5   0       21.83       25.84      5.12 o 
   5   5   0        7.76        9.28      4.19 o 
  -4   6   0       21.02       18.16      3.97 o 
  -3   6   0       12.99       11.04      3.90 o 
  -2   6   0       47.54       43.00      5.22 o 
  -1   6   0      662.52      616.27     15.81 o 
   0   6   0        0.57        0.90      1.41 o 
   1   6   0       10.67        7.69      6.22 o 
   2   6   0      134.11       95.22      3.04 o 
   3   6   0        3.92        0.00      3.58 o 
   4   6   0        2.67        7.25      3.63 o 
   5   6   0        0.26        1.23      3.27 o 
  -3   7   0       33.68       23.72      5.00 o 
  -2   7   0        5.80       12.43      3.71 o 
  -1   7   0        6.40        4.61      4.61 o 
   0   7   0       51.22       52.28     11.96 o 
   1   7   0        6.17        8.90      9.83 o 
   2   7   0        8.59        4.54      3.25 o 
   3   7   0        1.23        0.47      3.43 o 
   4   7   0        0.01        4.11      4.11 o 
  -3   8   0        9.40       10.43      3.48 o 
  -2   8   0       54.36       46.52      6.82 o 
  -1   8   0      836.81      754.30     21.56 o 
   0   8   0       29.23       29.03      3.93 o 
   1   8   0       37.52       39.63      6.14 o 
   2   8   0      216.25      258.50     12.64 o 
   3   8   0       17.34       19.94      4.78 o 
   4   8   0        1.90        7.90      4.19 o 
  -3   9   0       10.02        5.19      5.49 o 
  -2   9   0        7.84       12.55      5.16 o 
  -1   9   0      167.31      147.83     11.58 o 
   0   9   0       10.79       12.66      3.67 o 
   1   9   0        4.42       12.55     12.55 o 
   2   9   0        0.95        8.97      3.54 o 
   3   9   0        0.15        2.94      3.74 o 
   4   9   0        3.38        1.12      4.30 o 
  -2  10   0        3.24        4.51      4.51 o 
  -1  10   0        3.90        7.04      7.35 o 
   0  10   0      161.25      191.82     12.15 o 
   1  10   0        1.16        7.33      7.33 o 
   2  10   0        0.66        4.96      3.16 o 
   3  10   0       28.96       29.83      6.41 o 
  -1  11   0       77.22       92.02     10.19 o 
   0  11   0       18.90       20.02      4.57 o 
   1  11   0       37.59       54.38      7.55 o 
   2  11   0        0.12        2.72      4.75 o 
   3  11   0        1.31        0.00      3.76 o 
   0  12   0        4.48        6.52      2.96 o 
   1  12   0       10.98       16.08      8.15 o 
   2  12   0        2.10        3.65      5.33 o 
  -2 -12   1        3.76        6.85      4.90 o 
  -1 -12   1       21.14       10.83      5.79 o 
   0 -12   1        1.12        6.09      5.24 o 
  -3 -11   1        0.07        4.37      4.37 o 
  -2 -11   1        2.06        0.64      4.60 o 
  -1 -11   1        1.38        9.64      5.12 o 
   0 -11   1        0.00        3.92      4.45 o 
   1 -11   1        9.32       11.05      7.30 o 
  -3 -10   1        4.70        9.92      3.65 o 
  -2 -10   1        0.07        3.95      4.54 o 
  -1 -10   1       18.19       19.87      8.79 o 
   0 -10   1       91.89      109.65      8.08 o 
   1 -10   1        2.03        6.89      5.35 o 
   2 -10   1        8.24        2.96      8.21 o 
  -4  -9   1        0.32        1.76      2.51 o 
  -3  -9   1        0.13        1.49      2.53 o 
  -2  -9   1       26.31       25.24      5.11 o 
  -1  -9   1       63.11       59.73      7.33 o 
   0  -9   1        0.20        3.39      3.39 o 
   1  -9   1      267.38      273.62     16.15 o 
   2  -9   1       86.57       94.08     10.94 o 
  -4  -8   1       13.68        3.00      3.00 o 
  -3  -8   1        0.06        0.45      3.15 o 
  -2  -8   1       72.88       78.39      6.54 o 
  -1  -8   1        0.06        0.02      5.46 o 
   0  -8   1       70.51       94.83      5.58 o 
   1  -8   1      108.07       91.50      4.17 o 
   2  -8   1       27.88       36.83      7.08 o 
   3  -8   1        0.32       10.07      5.81 o 
  -4  -7   1        0.51        2.85      2.85 o 
  -3  -7   1        9.61       11.35      4.07 o 
  -2  -7   1      183.58      191.61      9.58 o 
  -1  -7   1       40.09       36.48      4.39 o 
   0  -7   1      120.07      143.77      6.11 o 
   1  -7   1      260.75      285.24     13.51 o 
   2  -7   1        0.12       10.71      4.32 o 
   3  -7   1        9.74        0.00      6.51 o 
  -5  -6   1        0.90        5.18      2.00 o 
  -4  -6   1       36.00       60.20      6.10 o 
  -3  -6   1        1.77        1.57      2.78 o 
  -2  -6   1       56.00       52.62      5.08 o 
  -1  -6   1      416.54      470.89     12.88 o 
   0  -6   1       43.96       50.92      4.30 o 
   1  -6   1       12.49        3.41      3.41 o 
   2  -6   1      205.98      210.95     11.72 o 
   3  -6   1        1.47        4.91      3.56 o 
   4  -6   1       30.60       39.25      8.17 o 
  -5  -5   1        0.23        2.39      2.93 o 
  -4  -5   1       10.72       22.65      4.39 o 
  -3  -5   1       66.48       55.17      1.73 o 
  -2  -5   1        0.06        4.74      1.80 o 
  -1  -5   1      257.41      269.81      8.80 o 
   0  -5   1        6.64        5.09      2.19 o 
   1  -5   1      124.70      139.08      8.48 o 
   2  -5   1      443.89      462.71     15.20 o 
   3  -5   1       19.78       21.97      5.57 o 
   4  -5   1       20.74       28.64      7.21 o 
  -5  -4   1        2.99        7.04      2.41 o 
  -4  -4   1        2.40        0.72      3.03 o 
  -3  -4   1        4.95        4.30      2.72 o 
  -2  -4   1      914.13      992.50     16.87 o 
  -1  -4   1      492.19      472.92     10.40 o 
   0  -4   1      556.05      598.63      8.08 o 
   1  -4   1      307.97      281.25      2.10 o 
   2  -4   1      698.23      769.82     17.92 o 
   3  -4   1        0.50        1.59      4.16 o 
   4  -4   1        0.54        1.30      4.17 o 
  -5  -3   1        1.20        1.34      2.29 o 
  -4  -3   1        1.45        0.66      2.80 o 
  -3  -3   1        0.48        1.19      1.84 o 
  -2  -3   1      773.67      727.87      1.88 o 
  -1  -3   1       69.24       74.21      4.09 o 
   0  -3   1       28.74       29.13      2.70 o 
   1  -3   1      102.92      108.22      5.39 o 
   2  -3   1      671.75      741.50     16.02 o 
   3  -3   1       17.76       22.02      4.07 o 
   4  -3   1        0.74        1.56      3.72 o 
  -5  -2   1        0.25        0.34      2.50 o 
  -4  -2   1       35.56       51.33      4.64 o 
  -3  -2   1       29.55       29.72      3.48 o 
  -2  -2   1      241.30      255.51      7.70 o 
  -1  -2   1     2051.25     1920.72      1.66 o 
   0  -2   1     1340.05     1244.79     16.63 o 
   1  -2   1     1147.42     1107.20     14.11 o 
   2  -2   1      683.86      728.42     14.60 o 
   3  -2   1       14.92       10.73      3.37 o 
   4  -2   1        3.24        3.93      3.51 o 
   5  -2   1       12.60        7.59      3.76 o 
  -5  -1   1        1.06        1.46      2.06 o 
  -4  -1   1       10.98       19.02      3.64 o 
  -3  -1   1      101.02      103.13      5.66 o 
  -2  -1   1       17.35       14.47      2.14 o 
  -1  -1   1      734.31      795.69      9.88 o 
   0  -1   1      623.55      633.91      8.41 o 
   1  -1   1    12748.43    11602.26    166.23 o 
   2  -1   1      591.60      664.99     13.00 o 
   3  -1   1      100.91      139.48      7.46 o 
   4  -1   1        4.31        3.24      2.73 o 
   5  -1   1       17.40       23.00      3.95 o 
  -5   0   1        0.42        5.00      3.12 o 
  -4   0   1        0.99        0.68      2.58 o 
  -3   0   1       51.72       50.70      4.44 o 
  -2   0   1      126.93      122.46      5.24 o 
  -1   0   1       85.89       99.77      3.37 o 
   0   0   1      146.33      144.47      1.44 o 
   1   0   1      700.41      798.76     10.01 o 
   2   0   1        7.08        3.36      1.96 o 
   3   0   1      226.86      237.70      9.74 o 
   4   0   1       62.07       63.88      6.12 o 
   5   0   1        6.22        0.84      3.31 o 
  -5   1   1        0.05        2.78      3.67 o 
  -4   1   1       20.91       19.91      3.50 o 
  -3   1   1      235.35      219.53      8.36 o 
  -2   1   1      790.24      772.15     13.13 o 
  -1   1   1     1294.36     1333.77     13.14 o 
   0   1   1        3.96        8.69      0.86 o 
   1   1   1      224.33      259.69      5.79 o 
   2   1   1      367.47      388.79      9.82 o 
   3   1   1        3.96        5.99      2.73 o 
   4   1   1        0.83        3.87      3.59 o 
   5   1   1        0.16        2.14      2.76 o 
  -5   2   1        6.52        6.49      3.37 o 
  -4   2   1        4.88        3.74      3.51 o 
  -3   2   1        0.89        2.87      2.76 o 
  -2   2   1      607.17      606.35     12.76 o 
  -1   2   1     1417.69     1363.70     14.85 o 
   0   2   1     4412.92     4302.77    122.26 o 
   1   2   1     4142.30     3904.39      1.54 o 
   2   2   1       45.20       37.33      1.56 o 
   3   2   1       25.53       31.24      3.96 o 
   4   2   1        2.10        6.70      3.37 o 
   5   2   1        0.14        0.41      2.80 o 
  -4   3   1        0.51        0.78      2.51 o 
  -3   3   1        6.49       10.14      2.42 o 
  -2   3   1      146.49      135.87      6.58 o 
  -1   3   1       39.90       37.42      3.30 o 
   0   3   1      584.61      639.83      7.12 o 
   1   3   1     3990.47     3472.89      2.27 o 
   2   3   1       39.14       26.59      1.79 o 
   3   3   1       67.04       79.09      5.51 o 
   4   3   1       29.31       30.20      4.31 o 
   5   3   1        0.15        2.86      2.66 o 
  -4   4   1       14.44       20.17      3.67 o 
  -3   4   1        9.08        8.35      3.03 o 
  -2   4   1        6.43        9.97      2.37 o 
  -1   4   1      347.05      329.50      9.42 o 
   0   4   1      127.00      144.14      3.99 o 
   1   4   1      573.69      603.82     12.07 o 
   2   4   1       87.15      123.50      6.47 o 
   3   4   1       43.26       54.70      4.96 o 
   4   4   1        9.06       12.41      2.91 o 
   5   4   1        0.44        1.57      3.24 o 
  -4   5   1       13.34       17.17      3.74 o 
  -3   5   1       17.15       15.01      3.82 o 
  -2   5   1        2.86        0.39      3.28 o 
  -1   5   1       35.39       30.48      2.32 o 
   0   5   1       18.04       19.06      2.24 o 
   1   5   1      310.80      313.87      9.99 o 
   2   5   1      601.58      680.28     15.19 o 
   3   5   1       19.93       18.73      3.24 o 
   4   5   1        5.18        1.59      3.32 o 
   5   5   1        5.20        9.84      2.83 o 
  -4   6   1        6.50       12.78      3.47 o 
  -3   6   1       31.72       28.00      4.85 o 
  -2   6   1      116.21      101.47      7.13 o 
  -1   6   1       31.41       22.73      2.15 o 
   0   6   1       71.35       69.98      3.78 o 
   1   6   1      134.31      135.30      7.40 o 
   2   6   1       31.43       30.85      4.10 o 
   3   6   1       26.91       32.98      5.71 o 
   4   6   1        0.38        2.88      3.21 o 
   5   6   1        1.77        7.21      2.50 o 
  -3   7   1       21.82       16.29      5.03 o 
  -2   7   1       69.42       64.94      6.68 o 
  -1   7   1      179.58      142.49      9.11 o 
   0   7   1        0.95        1.24      2.00 o 
   1   7   1        8.41        4.63      3.46 o 
   2   7   1        9.58        7.98      3.29 o 
   3   7   1        9.73        8.91      4.15 o 
   4   7   1        2.95        0.87      2.33 o 
  -3   8   1        9.18        1.77      4.73 o 
  -2   8   1        0.24        6.33      3.09 o 
  -1   8   1        8.29        4.00      4.00 o 
   0   8   1      273.88      294.07      8.75 o 
   1   8   1        0.18        7.20      7.20 o 
   2   8   1        3.55        5.24      3.98 o 
   3   8   1        6.76        0.49      3.25 o 
   4   8   1        3.94        4.28      2.72 o 
  -3   9   1        0.24        6.69      4.22 o 
  -2   9   1        8.24       13.82      4.08 o 
  -1   9   1       24.62       20.76      5.57 o 
   0   9   1      370.46      435.06     11.78 o 
   1   9   1       10.72       14.76      4.95 o 
   2   9   1        0.39        3.17      4.69 o 
   3   9   1       26.61       23.01      4.22 o 
   4   9   1        0.03        3.06      2.82 o 
  -2  10   1        3.69       19.37      4.56 o 
  -1  10   1        0.06        9.25      3.96 o 
   0  10   1      441.84      460.31     13.30 o 
   1  10   1        0.19        5.13      5.13 o 
   2  10   1        9.44        7.59      4.34 o 
   3  10   1        4.97       15.81      4.16 o 
  -1  11   1       62.84       55.16      9.67 o 
   0  11   1       18.17       18.37      7.53 o 
   1  11   1       14.82       18.42      5.11 o 
   2  11   1        0.78        5.09      3.23 o 
   3  11   1        6.95       11.31      5.12 o 
   0  12   1        0.58        6.31      3.73 o 
   1  12   1        0.90        6.79      6.79 o 
   2  12   1        0.01        2.05      3.96 o 
  -2 -12   2        3.25       14.09      4.78 o 
  -1 -12   2       10.17        9.06      5.20 o 
   0 -12   2        0.02        1.02      6.87 o 
  -3 -11   2        6.77        9.42      3.79 o 
  -2 -11   2        2.36        3.05      4.17 o 
  -1 -11   2        1.26        1.35      4.42 o 
   0 -11   2        6.74        7.45      4.26 o 
   1 -11   2        0.23        0.00      7.12 o 
  -3 -10   2        7.00        7.83      4.49 o 
  -2 -10   2       29.36       26.95      6.24 o 
  -1 -10   2        0.86        2.34      4.39 o 
   0 -10   2       42.30       44.42      6.04 o 
   1 -10   2        1.34        4.17      7.07 o 
   2 -10   2        6.06        6.71      6.25 o 
  -4  -9   2        0.00        3.15      3.77 o 
  -3  -9   2       32.38       39.82      5.77 o 
  -2  -9   2       83.23       92.47      7.75 o 
  -1  -9   2       65.74       67.92      7.35 o 
   0  -9   2       31.67       34.21      5.15 o 
   1  -9   2       11.46       18.88      5.33 o 
   2  -9   2        7.66        0.80      7.41 o 
  -4  -8   2        3.36        2.89      2.89 o 
  -3  -8   2       12.53        7.25      4.51 o 
  -2  -8   2       11.05        7.49      4.16 o 
  -1  -8   2        6.24        5.26      3.39 o 
   0  -8   2       92.40      109.22      5.80 o 
   1  -8   2        6.63       12.95      6.73 o 
   2  -8   2        1.45        2.86      5.37 o 
   3  -8   2        4.72        5.41      6.66 o 
  -4  -7   2        0.78        5.48      3.44 o 
  -3  -7   2        1.12        5.93      3.31 o 
  -2  -7   2       19.05       28.33      4.51 o 
  -1  -7   2      118.26      111.95      7.11 o 
   0  -7   2      370.95      435.01      9.86 o 
   1  -7   2       45.96       43.91      5.89 o 
   2  -7   2      415.76      412.70     17.26 o 
   3  -7   2       41.41       47.64      9.14 o 
  -4  -6   2        0.12        4.45      3.44 o 
  -3  -6   2        0.55        2.39      2.73 o 
  -2  -6   2        3.12        1.03      2.92 o 
  -1  -6   2      166.55      174.70      8.07 o 
   0  -6   2        7.68        5.43      1.79 o 
   1  -6   2       42.34       48.61      5.77 o 
   2  -6   2      251.39      244.92     12.50 o 
   3  -6   2      112.92      101.55     10.54 o 
   4  -6   2        0.98        2.55      6.46 o 
  -5  -5   2        5.88       11.02      2.76 o 
  -4  -5   2        1.13        1.97      2.48 o 
  -3  -5   2       53.04       41.38      2.95 o 
  -2  -5   2      175.97      134.05      2.08 o 
  -1  -5   2        0.10        2.32      2.12 o 
   0  -5   2       90.59       94.45      3.83 o 
   1  -5   2        6.90        7.78      3.17 o 
   2  -5   2      150.63      151.28      9.27 o 
   3  -5   2       48.55       46.42      7.50 o 
   4  -5   2        6.83        3.69      6.55 o 
  -5  -4   2       14.30       12.18      3.71 o 
  -4  -4   2        7.22       13.38      3.17 o 
  -3  -4   2      105.97      136.99      7.43 o 
  -2  -4   2        2.40        1.71      2.30 o 
  -1  -4   2     1086.62     1148.36     15.83 o 
   0  -4   2      168.37      173.32      5.83 o 
   1  -4   2       47.78       40.91      1.77 o 
   2  -4   2       22.38       33.56      4.63 o 
   3  -4   2      305.49      332.59     14.61 o 
   4  -4   2        1.02        4.31      4.31 o 
  -5  -3   2        9.06       17.53      3.72 o 
  -4  -3   2       43.35       36.26      4.59 o 
  -3  -3   2        4.70        5.48      2.95 o 
  -2  -3   2      328.60      264.66      2.18 o 
  -1  -3   2      512.85      482.84      9.36 o 
   0  -3   2       25.84       22.13      2.33 o 
   1  -3   2     1077.04     1097.16     16.16 o 
   2  -3   2      320.04      349.14     11.07 o 
   3  -3   2       50.99       49.68      5.75 o 
   4  -3   2        1.76        6.67      2.87 o 
  -5  -2   2        0.54        4.16      2.27 o 
  -4  -2   2       60.15       69.30      5.67 o 
  -3  -2   2      160.22      172.20      7.96 o 
  -2  -2   2       91.34       91.34      5.27 o 
  -1  -2   2      887.93      842.93     10.99 o 
   0  -2   2      241.72      248.27      6.84 o 
   1  -2   2     3836.18     3800.45     26.81 o 
   2  -2   2      466.88      458.07     11.95 o 
   3  -2   2       62.77       81.49      6.51 o 
   4  -2   2        7.43       11.90      3.49 o 
  -5  -1   2        0.18        0.35      2.86 o 
  -4  -1   2        4.73        6.49      3.04 o 
  -3  -1   2      134.77      134.03      6.41 o 
  -2  -1   2        8.44        4.50      1.91 o 
  -1  -1   2     1560.78     1505.26     13.64 o 
   0  -1   2      286.96      270.97    160.72 o 
   1  -1   2        9.38       14.65      2.19 o 
   2  -1   2       26.99       26.41      3.22 o 
   3  -1   2       16.95       18.34      3.88 o 
   4  -1   2        0.48        2.05      3.03 o 
   5  -1   2       12.04       14.27      3.56 o 
  -5   0   2        0.77        1.13      3.04 o 
  -4   0   2        0.26        2.81      2.18 o 
  -3   0   2        4.01        4.76      1.79 o 
  -2   0   2        5.73        3.32      2.10 o 
  -1   0   2      538.21      521.68      7.57 o 
   0   0   2      661.07      583.88    338.65 o 
   1   0   2     4074.63     4461.18     24.45 o 
   2   0   2      157.35      168.51      6.86 o 
   3   0   2       20.21       22.54      3.67 o 
   4   0   2       36.05       33.69      4.92 o 
   5   0   2        5.89        0.81      3.04 o 
  -5   1   2        6.07        9.52      2.73 o 
  -4   1   2        2.79        5.05      2.39 o 
  -3   1   2        0.16        1.77      2.39 o 
  -2   1   2      551.76      627.77     12.49 o 
  -1   1   2     1632.99     1492.25     14.43 o 
   0   1   2     1292.31     1291.89      0.80 o 
   1   1   2    15876.76    15029.47    184.69 o 
   2   1   2      321.93      324.85      9.26 o 
   3   1   2        1.26        0.71      2.39 o 
   4   1   2       49.43       64.72      6.42 o 
   5   1   2        1.61        4.50      2.40 o 
  -5   2   2        6.33        3.68      3.08 o 
  -4   2   2       27.92       42.41      4.83 o 
  -3   2   2        4.92        8.99      2.89 o 
  -2   2   2      254.76      253.80      8.40 o 
  -1   2   2      250.80      265.78      6.96 o 
   0   2   2      310.78      234.50    145.20 o 
   1   2   2     6339.92     6238.36    123.75 o 
   2   2   2      409.65      425.92     10.27 o 
   3   2   2       15.16       14.34      3.20 o 
   4   2   2       22.70       31.60      4.20 o 
   5   2   2        0.06        6.48      2.75 o 
  -4   3   2        6.17        2.79      3.80 o 
  -3   3   2       39.72       46.32      4.48 o 
  -2   3   2      121.94      125.67      6.43 o 
  -1   3   2      145.65      145.09      5.84 o 
   0   3   2      732.84      563.96    367.85 o 
   1   3   2      291.33      303.71      7.47 o 
   2   3   2      321.66      327.14      1.66 o 
   3   3   2        2.40        3.23      1.73 o 
   4   3   2       32.89       33.26      4.45 o 
   5   3   2        5.71        5.82      2.93 o 
  -4   4   2       20.24       15.98      4.06 o 
  -3   4   2       13.81        8.79      3.63 o 
  -2   4   2       23.36       22.66      3.50 o 
  -1   4   2      133.73      135.12      6.38 o 
   0   4   2      759.50      804.83      9.21 o 
   1   4   2      192.49      237.13      7.39 o 
   2   4   2      422.05      474.56     11.67 o 
   3   4   2        2.99        3.27      2.05 o 
   4   4   2        0.79        2.98      2.98 o 
   5   4   2        5.35        6.67      3.01 o 
  -4   5   2        1.97        9.43      2.50 o 
  -3   5   2       50.99       47.22      5.45 o 
  -2   5   2        0.98        1.12      2.52 o 
  -1   5   2       94.62       83.88      5.90 o 
   0   5   2      106.90      110.59      4.04 o 
   1   5   2      124.87      132.97      6.48 o 
   2   5   2      100.51      103.99      6.26 o 
   3   5   2        7.36       11.00      3.69 o 
   4   5   2        0.02        0.77      2.68 o 
   5   5   2        5.18        5.04      3.67 o 
  -4   6   2        0.64        3.29      3.29 o 
  -3   6   2        1.97        4.33      3.22 o 
  -2   6   2      126.13      135.58      8.75 o 
  -1   6   2       34.03       30.56      4.30 o 
   0   6   2      541.34      607.25     10.12 o 
   1   6   2       11.83       16.78      3.49 o 
   2   6   2       28.52       22.57      3.65 o 
   3   6   2      130.02      119.64      2.43 o 
   4   6   2        0.12        1.92      3.04 o 
  -3   7   2       12.52       12.42      4.73 o 
  -2   7   2       43.11       41.42      6.02 o 
  -1   7   2        9.79        3.21      3.21 o 
   0   7   2       14.32       19.07      2.80 o 
   1   7   2      108.48      115.52      7.31 o 
   2   7   2       24.42       25.44      4.40 o 
   3   7   2       12.04        7.84      3.92 o 
   4   7   2        1.42        9.02      3.28 o 
  -3   8   2       15.34       12.14      5.26 o 
  -2   8   2       50.01       50.86      7.03 o 
  -1   8   2       16.53        6.51      5.50 o 
   0   8   2       19.26       23.34      3.93 o 
   1   8   2        8.33       11.16      3.95 o 
   2   8   2        6.47        2.66      4.22 o 
   3   8   2       15.08       19.94      4.23 o 
   4   8   2        3.15        2.18      3.19 o 
  -3   9   2       14.12        6.82      6.14 o 
  -2   9   2       10.78        7.20      5.28 o 
  -1   9   2       41.31       49.91      7.32 o 
   0   9   2       20.23       18.10      3.77 o 
   1   9   2      245.96      289.78     13.07 o 
   2   9   2        9.97       12.90      3.93 o 
   3   9   2       28.46       27.85      6.25 o 
   4   9   2        0.18        0.49      2.35 o 
  -2  10   2       15.93       11.17      5.33 o 
  -1  10   2        2.92        6.07      6.07 o 
   0  10   2      269.06      310.04     10.59 o 
   1  10   2        5.87        7.14      5.25 o 
   2  10   2        0.54        0.00      3.56 o 
   3  10   2        1.55        3.22      3.51 o 
  -1  11   2      110.60       91.56     10.51 o 
   0  11   2       38.59       48.12      5.67 o 
   1  11   2       46.25       68.26      7.98 o 
   2  11   2       21.98       18.10      5.90 o 
   3  11   2        1.48        1.74      3.93 o 
   0  12   2       45.87       55.94      5.45 o 
   1  12   2       40.39       24.82     10.16 o 
   2  12   2        2.92        5.85      4.41 o 
  -2 -12   3        6.31        1.31      4.95 o 
  -1 -12   3        8.57       18.38      5.71 o 
   0 -12   3        2.99        1.02      4.11 o 
  -3 -11   3        8.26        3.87      5.93 o 
  -2 -11   3        7.21       15.60      4.47 o 
  -1 -11   3        8.27       14.95      4.46 o 
   0 -11   3       12.57        7.34      3.44 o 
   1 -11   3        3.49        7.44      6.99 o 
  -3 -10   3        4.08        5.18      4.66 o 
  -2 -10   3       11.05       11.91      4.34 o 
  -1 -10   3       37.55       48.52      6.60 o 
   0 -10   3        7.35        5.09      3.63 o 
   1 -10   3        9.91       16.06      5.65 o 
   2 -10   3        1.24        6.61      7.24 o 
  -4  -9   3        3.50        0.46      2.96 o 
  -3  -9   3        7.99        9.16      4.31 o 
  -2  -9   3       14.48       13.15      4.36 o 
  -1  -9   3       20.98       18.38      5.18 o 
   0  -9   3       37.07       46.09      4.48 o 
   1  -9   3       28.16       31.49      6.63 o 
   2  -9   3        6.42       21.42      5.05 o 
  -4  -8   3        0.71        2.62      3.22 o 
  -3  -8   3       40.30       54.44      5.84 o 
  -2  -8   3        0.36        1.72      3.39 o 
  -1  -8   3       62.89       47.43      5.38 o 
   0  -8   3        4.69        0.73      5.20 o 
   1  -8   3      166.62      148.78      4.22 o 
   2  -8   3       57.91       53.63      8.98 o 
   3  -8   3       14.52        7.17      7.78 o 
  -4  -7   3       18.54       17.33      2.96 o 
  -3  -7   3       31.28       39.14      5.97 o 
  -2  -7   3       68.73       70.30      5.93 o 
  -1  -7   3        3.18        6.94      2.88 o 
   0  -7   3       18.27       21.00      2.86 o 
   1  -7   3      241.23      195.67     11.33 o 
   2  -7   3        0.08        3.13      5.53 o 
   3  -7   3        9.58        9.51      6.11 o 
  -4  -6   3        6.78        7.48      3.53 o 
  -3  -6   3       19.61       16.21      4.23 o 
  -2  -6   3        0.69        2.66      2.66 o 
  -1  -6   3     1722.55     1580.99     22.87 o 
   0  -6   3      277.44      301.17      7.46 o 
   1  -6   3        1.41        1.69      2.60 o 
   2  -6   3      328.29      303.61      4.09 o 
   3  -6   3       41.80       38.23      7.27 o 
   4  -6   3       18.37       10.98      8.10 o 
  -5  -5   3        0.02        0.00      2.60 o 
  -4  -5   3        0.34        0.38      3.19 o 
  -3  -5   3      137.48      119.68      2.34 o 
  -2  -5   3       63.25       71.24      5.51 o 
  -1  -5   3       37.14       35.28      3.43 o 
   0  -5   3      321.78      369.45      7.48 o 
   1  -5   3        1.02        1.43      3.40 o 
   2  -5   3       18.20       22.73      4.85 o 
   3  -5   3       34.90       43.99      6.82 o 
   4  -5   3       41.72       37.73      8.10 o 
  -5  -4   3        7.04       15.07      2.98 o 
  -4  -4   3       12.32        2.69      2.69 o 
  -3  -4   3       72.80       64.38      3.27 o 
  -2  -4   3       35.42       42.00      3.96 o 
  -1  -4   3      254.36      261.08      7.91 o 
   0  -4   3     2438.10     2537.37     17.34 o 
   1  -4   3       95.78       86.75      5.77 o 
   2  -4   3      297.83      275.03      3.02 o 
   3  -4   3      967.79     1092.04     25.18 o 
   4  -4   3        7.49       13.43      4.39 o 
  -5  -3   3        6.05        8.61      3.64 o 
  -4  -3   3       38.79       42.83      5.30 o 
  -3  -3   3       65.11       78.87      5.80 o 
  -2  -3   3        6.49        0.25      2.10 o 
  -1  -3   3      465.31      476.87      9.49 o 
   0  -3   3       12.72        7.82      1.95 o 
   1  -3   3      185.37      141.66      1.71 o 
   2  -3   3      701.47      705.58     16.13 o 
   3  -3   3      157.59      131.96      8.46 o 
   4  -3   3        2.98        3.05      3.57 o 
  -5  -2   3        0.24        3.55      3.21 o 
  -4  -2   3       24.93       31.08      4.15 o 
  -3  -2   3       63.35       68.97      5.43 o 
  -2  -2   3        9.56        0.00      1.79 o 
  -1  -2   3      304.27      240.12      1.62 o 
   0  -2   3        9.19        8.93      1.51 o 
   1  -2   3      475.17      474.70      9.96 o 
   2  -2   3        7.42        8.59      2.50 o 
   3  -2   3       34.43       28.94      4.90 o 
   4  -2   3       42.74       42.66      5.30 o 
  -5  -1   3        0.58        2.56      3.12 o 
  -4  -1   3        0.03        0.35      1.93 o 
  -3  -1   3      176.55      215.86      8.79 o 
  -2  -1   3      162.82      157.81      6.35 o 
  -1  -1   3      167.02      156.85      1.72 o 
   0  -1   3      539.95      535.61      5.32 o 
   1  -1   3      156.74      143.03      5.16 o 
   2  -1   3      397.02      398.88     10.59 o 
   3  -1   3      226.61      268.98     10.59 o 
   4  -1   3        6.93        5.32      3.90 o 
   5  -1   3        2.44        4.05      2.12 o 
  -5   0   3        0.08        0.76      2.73 o 
  -4   0   3        2.33        1.76      2.99 o 
  -3   0   3        8.84       10.05      2.63 o 
  -2   0   3     1166.82     1220.02     16.99 o 
  -1   0   3       52.36       68.83      3.13 o 
   0   0   3      786.85      789.49     13.39 o 
   1   0   3        7.91       15.56      2.43 o 
   2   0   3      166.21      157.72      1.89 o 
   3   0   3        4.75        4.51      3.09 o 
   4   0   3       90.86       94.87      6.87 o 
   5   0   3        0.20        0.00      2.37 o 
  -5   1   3        3.94        4.79      3.09 o 
  -4   1   3        1.79        4.06      2.37 o 
  -3   1   3      221.90      265.62      9.68 o 
  -2   1   3        6.46        3.00      2.16 o 
  -1   1   3      999.15      941.55     11.48 o 
   0   1   3     1841.62     1882.17      9.40 o 
   1   1   3      261.63      196.18      4.70 o 
   2   1   3      176.02      187.88      8.55 o 
   3   1   3        9.06       10.97      2.31 o 
   4   1   3       51.10       47.46      5.30 o 
   5   1   3        0.03        1.15      2.95 o 
  -4   2   3        0.57        1.97      2.87 o 
  -3   2   3       41.49       50.14      5.14 o 
  -2   2   3      763.75      846.69     15.67 o 
  -1   2   3      863.79      820.78     11.99 o 
   0   2   3      127.85      115.95      2.82 o 
   1   2   3     2199.48     2058.55      1.67 o 
   2   2   3     1048.35     1164.83     17.17 o 
   3   2   3       15.31       24.63      3.67 o 
   4   2   3        1.36        5.49      2.95 o 
   5   2   3       10.36       11.51      3.51 o 
  -4   3   3        6.09       13.08      3.45 o 
  -3   3   3        0.03        3.22      1.85 o 
  -2   3   3       25.65       34.19      3.95 o 
  -1   3   3        6.25        1.25      1.77 o 
   0   3   3      641.07      627.77      7.17 o 
   1   3   3        0.09        0.80      1.93 o 
   2   3   3      300.41      283.55      8.75 o 
   3   3   3        0.19        0.96      2.32 o 
   4   3   3        2.17        4.53      3.18 o 
   5   3   3        1.23        0.35      2.84 o 
  -4   4   3       15.54        8.94      3.70 o 
  -3   4   3        7.79       13.51      3.72 o 
  -2   4   3       23.49       25.94      3.20 o 
  -1   4   3     1574.94     1561.02     20.36 o 
   0   4   3       33.18       26.69      1.89 o 
   1   4   3        2.92        3.16      2.09 o 
   2   4   3     2655.24     2783.26     27.48 o 
   3   4   3        2.51        5.11      2.42 o 
   4   4   3        4.64        2.19      2.68 o 
   5   4   3       11.28       13.45      3.05 o 
  -4   5   3        0.00        0.87      3.13 o 
  -3   5   3       58.94       65.01      6.39 o 
  -2   5   3       41.33       45.35      5.13 o 
  -1   5   3      143.49      147.35      7.36 o 
   0   5   3       92.78      102.20      5.83 o 
   1   5   3       50.74       50.34      4.26 o 
   2   5   3       70.85       56.86      6.31 o 
   3   5   3       50.96       66.46      5.28 o 
   4   5   3        0.93        0.74      2.26 o 
   5   5   3        0.24        2.75      2.55 o 
  -4   6   3        0.80        4.79      3.81 o 
  -3   6   3        1.80        5.49      2.99 o 
  -2   6   3        2.20        3.14      3.97 o 
  -1   6   3      152.76      132.07      2.21 o 
   0   6   3       90.06      105.81      4.29 o 
   1   6   3        8.21       11.60      2.82 o 
   2   6   3       68.15       66.02      5.55 o 
   3   6   3      298.43      309.19     11.37 o 
   4   6   3        0.09        1.85      2.36 o 
  -3   7   3       16.18       24.18      4.62 o 
  -2   7   3       13.84       17.42      4.65 o 
  -1   7   3      146.24      129.77      8.25 o 
   0   7   3       72.33       70.57      4.12 o 
   1   7   3      278.74      263.36     10.62 o 
   2   7   3        0.13        3.19      3.19 o 
   3   7   3       10.67       16.22      3.70 o 
   4   7   3        3.37        3.84      3.07 o 
  -3   8   3       88.34       74.15      9.29 o 
  -2   8   3        0.06        0.56      3.58 o 
  -1   8   3        0.03        3.75      3.75 o 
   0   8   3      189.97      189.64      8.20 o 
   1   8   3      279.02      279.03     12.18 o 
   2   8   3       74.30       55.68      6.36 o 
   3   8   3       15.67       21.23      4.06 o 
   4   8   3        3.52        3.24      3.24 o 
  -2   9   3        0.28        0.63      4.61 o 
  -1   9   3       24.62        8.00      2.93 o 
   0   9   3        3.19        4.10      2.60 o 
   1   9   3        8.44        9.91      4.57 o 
   2   9   3        0.42        0.48      2.60 o 
   3   9   3        0.72        3.17      3.17 o 
   4   9   3        3.93        2.60      3.02 o 
  -2  10   3        8.08       11.87      5.07 o 
  -1  10   3        0.33        8.50      4.53 o 
   0  10   3      133.10      125.41      7.05 o 
   1  10   3      355.49      354.02     15.56 o 
   2  10   3        0.09        4.18      3.46 o 
   3  10   3        4.18        0.51      4.49 o 
  -1  11   3       11.71       22.22      7.23 o 
   0  11   3       12.39       16.04      4.82 o 
   1  11   3       34.82       30.55      7.31 o 
   2  11   3        0.06        3.45      4.44 o 
   3  11   3        3.63        3.85      4.45 o 
   0  12   3        8.30       13.39      4.28 o 
   1  12   3       96.64      103.89      9.22 o 
   2  12   3        4.36        7.46      3.71 o 
  -1 -12   4       15.22        6.53      5.47 o 
   0 -12   4        0.86        5.85      4.02 o 
  -2 -11   4        4.24        1.76      4.72 o 
  -1 -11   4       19.73       18.01      5.12 o 
   0 -11   4        5.85        0.87      3.48 o 
   1 -11   4       17.64       11.94      8.13 o 
  -3 -10   4        0.12        0.50      3.75 o 
  -2 -10   4        6.57        2.13      5.05 o 
  -1 -10   4       69.37       68.94      7.73 o 
   0 -10   4        0.81        3.86      6.69 o 
   1 -10   4       11.37       11.86      6.55 o 
   2 -10   4        4.42        1.92      7.01 o 
  -4  -9   4        2.71        1.80      3.24 o 
  -3  -9   4        7.08       14.36      4.82 o 
  -2  -9   4       20.72       26.96      4.76 o 
  -1  -9   4       56.27       47.36      6.40 o 
   0  -9   4       45.60       40.55      7.40 o 
   1  -9   4       43.35       59.90      8.42 o 
   2  -9   4        7.93        1.63      6.17 o 
  -4  -8   4        9.12       10.07      3.17 o 
  -3  -8   4        2.68        4.92      3.60 o 
  -2  -8   4      149.75      144.30      8.75 o 
  -1  -8   4        1.60        5.55      2.78 o 
   0  -8   4       15.47       10.87      3.14 o 
   1  -8   4      191.65      161.74     10.75 o 
   2  -8   4        2.34        1.42      5.52 o 
   3  -8   4        1.55        5.44      6.65 o 
  -4  -7   4       12.93       16.23      3.98 o 
  -3  -7   4       22.78       24.94      4.20 o 
  -2  -7   4        9.86        3.32      3.32 o 
  -1  -7   4       37.56       33.83      4.34 o 
   0  -7   4      196.15      200.92      7.02 o 
   1  -7   4      198.96      192.14     11.62 o 
   2  -7   4        1.34        0.00      5.08 o 
   3  -7   4        0.12        5.46      5.46 o 
  -4  -6   4        2.70        3.35      3.12 o 
  -3  -6   4       11.80       21.06      4.40 o 
  -2  -6   4        4.06        2.72      2.72 o 
  -1  -6   4       67.94       67.43      5.38 o 
   0  -6   4       10.96        9.24      2.92 o 
   1  -6   4       40.90       36.91      5.69 o 
   2  -6   4      132.64      124.09      9.77 o 
   3  -6   4       94.00      104.28      9.68 o 
   4  -6   4        0.44        0.84      6.09 o 
  -5  -5   4        0.66        2.50      2.50 o 
  -4  -5   4        0.02        3.09      3.09 o 
  -3  -5   4       19.15       15.77      2.68 o 
  -2  -5   4       75.60       75.87      5.54 o 
  -1  -5   4       46.91       61.23      4.47 o 
   0  -5   4      397.59      434.33      8.38 o 
   1  -5   4      429.95      432.76     13.14 o 
   2  -5   4        5.95        9.97      3.75 o 
   3  -5   4        4.42        6.04      5.27 o 
   4  -5   4      135.59      119.47     11.21 o 
  -5  -4   4        4.99       12.52      3.63 o 
  -4  -4   4       35.47       38.72      5.75 o 
  -3  -4   4       13.13        3.64      3.64 o 
  -2  -4   4      198.49      226.97      8.19 o 
  -1  -4   4      178.46      187.48      6.94 o 
   0  -4   4       61.33       63.64      3.12 o 
   1  -4   4       48.54       43.58      4.25 o 
   2  -4   4       34.79       36.93      4.72 o 
   3  -4   4        0.27        5.20      4.13 o 
   4  -4   4        3.80        4.24      3.41 o 
  -5  -3   4        2.83        8.45      3.08 o 
  -4  -3   4       14.93       24.55      4.90 o 
  -3  -3   4        3.38        1.39      2.49 o 
  -2  -3   4       63.33       48.36      2.04 o 
  -1  -3   4      161.31      149.48      5.87 o 
   0  -3   4     1724.34     1843.56     18.90 o 
   1  -3   4      152.95      171.32      7.30 o 
   2  -3   4      419.12      407.54     12.49 o 
   3  -3   4       36.48       36.54      6.07 o 
   4  -3   4       13.20       18.52      4.38 o 
  -5  -2   4       35.08       39.40      4.69 o 
  -4  -2   4        8.75        6.32      3.96 o 
  -3  -2   4      229.08      269.56     10.29 o 
  -2  -2   4      615.33      573.09      2.11 o 
  -1  -2   4       11.02       20.60      2.48 o 
   0  -2   4      477.97      517.49      8.42 o 
   1  -2   4      391.40      447.46     10.11 o 
   2  -2   4      620.07      661.00     14.59 o 
   3  -2   4        8.75        4.70      2.84 o 
   4  -2   4        5.16        8.54      2.92 o 
  -5  -1   4       10.80        8.88      3.50 o 
  -4  -1   4       12.72       20.46      3.75 o 
  -3  -1   4       36.75       55.22      5.16 o 
  -2  -1   4       27.28       24.10      3.03 o 
  -1  -1   4     1318.49     1330.41     14.54 o 
   0  -1   4      251.69      235.06      3.98 o 
   1  -1   4      410.36      383.22      8.74 o 
   2  -1   4      289.04      324.61      9.75 o 
   3  -1   4       14.03       18.36      3.91 o 
   4  -1   4       24.57       39.68      4.74 o 
   5  -1   4        3.98        6.01      2.51 o 
  -5   0   4        0.03        0.76      2.89 o 
  -4   0   4       12.99       14.47      3.39 o 
  -3   0   4        3.66        1.21      2.52 o 
  -2   0   4       64.35       68.05      4.31 o 
  -1   0   4      159.60      120.38      4.32 o 
   0   0   4     3475.13     3249.50    121.25 o 
   1   0   4      160.30      151.33      5.26 o 
   2   0   4       10.73       12.49      2.81 o 
   3   0   4        5.72        8.04      2.97 o 
   4   0   4        9.28        3.58      3.04 o 
   5   0   4        6.33        3.06      3.03 o 
  -5   1   4        1.16        4.86      2.80 o 
  -4   1   4        7.57        8.17      2.79 o 
  -3   1   4       48.70       57.18      4.86 o 
  -2   1   4       67.42       64.10      4.59 o 
  -1   1   4        2.32        0.18      1.77 o 
   0   1   4      439.60      421.73      5.14 o 
   1   1   4      147.82      161.96      5.45 o 
   2   1   4      258.67      280.29      8.88 o 
   3   1   4       38.99       50.75      4.84 o 
   4   1   4        5.27        3.12      3.23 o 
   5   1   4       21.40       25.03      3.68 o 
  -4   2   4       24.22       26.41      4.59 o 
  -3   2   4      127.50      148.22      8.15 o 
  -2   2   4       65.63       77.08      5.05 o 
  -1   2   4      256.60      238.48      6.67 o 
   0   2   4       39.97       35.04      3.70 o 
   1   2   4     1735.40     1664.92     17.18 o 
   2   2   4      218.42      225.90      7.91 o 
   3   2   4       23.93       19.38      2.28 o 
   4   2   4        7.27       12.25      3.70 o 
   5   2   4       15.48       12.08      3.06 o 
  -4   3   4       13.61       15.17      3.64 o 
  -3   3   4       85.68       97.20      7.14 o 
  -2   3   4       62.36       76.67      5.40 o 
  -1   3   4     1676.49     1652.72     19.12 o 
   0   3   4      100.81       93.49      3.02 o 
   1   3   4       94.39       87.26      4.39 o 
   2   3   4      742.41      624.64      2.57 o 
   3   3   4       63.68       69.32      5.53 o 
   4   3   4        0.83        2.97      3.20 o 
   5   3   4        0.04        3.17      2.67 o 
  -4   4   4        4.31        0.83      3.29 o 
  -3   4   4       66.17       68.11      6.48 o 
  -2   4   4        9.91        7.96      3.17 o 
  -1   4   4      887.91      840.05     15.13 o 
   0   4   4      134.27      155.78      5.37 o 
   1   4   4      146.16      134.91      5.75 o 
   2   4   4       21.93       25.36      3.39 o 
   3   4   4      226.94      236.10      9.38 o 
   4   4   4        4.15        7.53      3.10 o 
   5   4   4        1.42        0.70      2.40 o 
  -4   5   4        4.58        5.07      3.71 o 
  -3   5   4       19.01       26.28      4.41 o 
  -2   5   4       96.87      100.21      7.70 o 
  -1   5   4       10.41       18.62      3.38 o 
   0   5   4      161.28      150.71      4.86 o 
   1   5   4        3.20        4.87      2.09 o 
   2   5   4      217.63      197.96      2.72 o 
   3   5   4       43.77       31.21      1.92 o 
   4   5   4       38.92       42.67      4.48 o 
   5   5   4        0.62        0.33      2.15 o 
  -4   6   4       33.64       31.41      5.58 o 
  -3   6   4       18.28       19.05      4.09 o 
  -2   6   4        4.15       11.55      3.44 o 
  -1   6   4        7.53        3.04      3.04 o 
   0   6   4      100.14      125.17      6.02 o 
   1   6   4       84.99       81.59      5.60 o 
   2   6   4       64.80       57.44      5.14 o 
   3   6   4       83.55       75.65      2.38 o 
   4   6   4        0.31        5.35      2.68 o 
  -3   7   4        3.32       11.20      4.15 o 
  -2   7   4       57.36       57.91      6.58 o 
  -1   7   4      125.77      118.57      2.87 o 
   0   7   4       62.00       72.02      5.34 o 
   1   7   4       18.54       22.83      4.40 o 
   2   7   4      301.31      265.86      3.13 o 
   3   7   4        0.20        3.08      3.08 o 
   4   7   4        9.67       13.20      3.23 o 
  -3   8   4       18.69       26.09      6.35 o 
  -2   8   4       33.48       33.56      5.87 o 
  -1   8   4        8.40        5.46      3.17 o 
   0   8   4        2.09        0.32      2.02 o 
   1   8   4        0.46        3.64      4.26 o 
   2   8   4        5.54        7.23      3.93 o 
   3   8   4        0.08        4.44      2.78 o 
   4   8   4        0.04        5.78      2.22 o 
  -2   9   4       15.52       13.24      5.91 o 
  -1   9   4        4.96       13.04      3.90 o 
   0   9   4       49.86       43.06      9.81 o 
   1   9   4        8.82        4.61      3.98 o 
   2   9   4       49.12       50.76      6.43 o 
   3   9   4        9.87       14.96      3.15 o 
   4   9   4        7.14        0.83      2.38 o 
  -2  10   4       15.75       14.14      5.80 o 
  -1  10   4        7.03       14.18      4.63 o 
   0  10   4        7.78       14.54      3.32 o 
   1  10   4       12.15        4.61      5.28 o 
   2  10   4       20.05       18.39      5.06 o 
   3  10   4        0.31        1.92      3.37 o 
  -1  11   4        0.19        4.37      3.59 o 
   0  11   4       24.96       26.99      4.17 o 
   1  11   4       41.39       38.15      6.69 o 
   2  11   4        1.25        2.21      3.71 o 
   3  11   4        1.16        4.62      2.98 o 
   0  12   4       24.23       26.20      5.06 o 
   1  12   4        0.40        0.65      3.70 o 
   2  12   4       21.31       23.73      5.54 o 
  -1 -12   5        5.34       15.16      6.70 o 
  -2 -11   5        4.42        3.58      3.58 o 
  -1 -11   5       25.69       33.36      5.58 o 
   0 -11   5        0.02        6.41      4.02 o 
   1 -11   5        7.39        7.23      8.16 o 
  -3 -10   5        1.03        5.65      3.52 o 
  -2 -10   5       12.17       15.02      3.13 o 
  -1 -10   5        0.67        1.68      3.29 o 
   0 -10   5       23.28       15.99      4.64 o 
   1 -10   5        0.34        7.89      5.34 o 
   2 -10   5       45.09       27.34      9.23 o 
  -3  -9   5       15.05       20.94      5.14 o 
  -2  -9   5        4.61        2.91      4.12 o 
  -1  -9   5       51.31       41.91      5.72 o 
   0  -9   5       26.63       26.69      3.98 o 
   1  -9   5        2.67        0.72      5.07 o 
   2  -9   5        3.06        0.00      6.10 o 
  -4  -8   5        0.12        2.17      3.05 o 
  -3  -8   5        0.21        1.74      2.71 o 
  -2  -8   5      129.56      107.93      7.95 o 
  -1  -8   5        3.84        2.17      3.51 o 
   0  -8   5       38.11       29.34      4.00 o 
   1  -8   5        0.18        2.38      3.80 o 
   2  -8   5       12.13       13.99      5.16 o 
   3  -8   5       18.65       12.75      7.87 o 
  -4  -7   5        0.06        4.63      2.50 o 
  -3  -7   5       13.46       13.17      3.37 o 
  -2  -7   5       79.23       89.11      6.44 o 
  -1  -7   5      216.27      197.34      9.28 o 
   0  -7   5       10.51       16.17      4.04 o 
   1  -7   5        0.03        3.98      3.98 o 
   2  -7   5       67.31       63.34      7.27 o 
   3  -7   5        0.03        1.67      4.99 o 
  -4  -6   5        4.82        2.06      3.94 o 
  -3  -6   5       59.06       71.25      6.86 o 
  -2  -6   5       51.60       47.27      4.74 o 
  -1  -6   5      401.37      352.76     11.46 o 
   0  -6   5      408.01      445.61     32.33 o 
   1  -6   5        8.20        2.26      3.96 o 
   2  -6   5       36.23       39.62      5.28 o 
   3  -6   5       13.95        6.39      6.39 o 
  -4  -5   5        1.18        2.04      3.49 o 
  -3  -5   5        8.38        5.01      3.53 o 
  -2  -5   5      109.88      119.20      6.70 o 
  -1  -5   5      123.54      108.14      6.11 o 
   0  -5   5     1142.05     1289.28     14.89 o 
   1  -5   5        0.72        3.02      3.02 o 
   2  -5   5       32.23       30.13      4.75 o 
   3  -5   5       18.37       20.31      5.12 o 
   4  -5   5       18.04        5.00      6.10 o 
  -5  -4   5        6.23        0.82      3.51 o 
  -4  -4   5        0.02        0.82      3.04 o 
  -3  -4   5        0.01        2.69      2.91 o 
  -2  -4   5       94.15       81.62      7.09 o 
  -1  -4   5      173.96      167.89      6.98 o 
   0  -4   5      134.77      156.61      4.98 o 
   1  -4   5        0.80        4.06      2.84 o 
   2  -4   5       25.54       21.71      4.27 o 
   3  -4   5      116.07      121.76      9.81 o 
   4  -4   5        0.02        0.62      4.52 o 
  -5  -3   5       16.53       22.86      4.23 o 
  -4  -3   5        2.12        3.21      3.21 o 
  -3  -3   5       61.17       59.82      5.07 o 
  -2  -3   5      726.33      660.13     15.54 o 
  -1  -3   5       25.55       14.08      2.76 o 
   0  -3   5      137.38      160.32      7.37 o 
   1  -3   5      667.40      765.62     15.13 o 
   2  -3   5      271.36      289.59     10.91 o 
   3  -3   5      223.17      225.57     10.94 o 
   4  -3   5      119.03      111.73      9.36 o 
  -5  -2   5       11.85       17.49      4.02 o 
  -4  -2   5       13.74       14.42      3.73 o 
  -3  -2   5       60.70       80.09      5.55 o 
  -2  -2   5      111.10       80.38      2.29 o 
  -1  -2   5      570.17      611.01     11.48 o 
   0  -2   5       12.61       10.58      1.49 o 
   1  -2   5      605.48      564.95      2.39 o 
   2  -2   5        5.82        2.72      2.72 o 
   3  -2   5       62.38       53.58      5.68 o 
   4  -2   5       23.17       36.40      5.37 o 
  -5  -1   5        8.25        8.86      2.79 o 
  -4  -1   5       42.39       57.91      6.42 o 
  -3  -1   5        8.63       10.80      2.62 o 
  -2  -1   5      101.33       96.39      2.81 o 
  -1  -1   5       14.27        3.56      1.87 o 
   0  -1   5      719.02      713.99      7.54 o 
   1  -1   5       31.40       42.36      3.21 o 
   2  -1   5       15.27        3.45      2.26 o 
   3  -1   5       14.47       11.11      3.52 o 
   4  -1   5       27.05       32.06      4.67 o 
  -5   0   5       29.89       42.95      5.09 o 
  -4   0   5        7.12       12.68      3.64 o 
  -3   0   5      124.35      123.65      7.02 o 
  -2   0   5       57.79       38.20      1.73 o 
  -1   0   5      561.96      544.85      9.64 o 
   0   0   5       18.81       16.80      2.48 o 
   1   0   5       23.38       20.48      1.39 o 
   2   0   5      186.30      173.01      2.11 o 
   3   0   5        4.08        2.85      2.48 o 
   4   0   5        0.23        1.20      2.45 o 
   5   0   5        8.31        4.10      3.42 o 
  -4   1   5        0.67        1.15      2.91 o 
  -3   1   5       24.51       33.54      4.79 o 
  -2   1   5     1017.07     1013.51     16.20 o 
  -1   1   5      398.69      373.53      1.44 o 
   0   1   5      576.28      609.13     10.55 o 
   1   1   5        2.81        0.41      1.91 o 
   2   1   5       25.88       22.75      3.59 o 
   3   1   5       10.04       13.49      3.10 o 
   4   1   5        7.52        9.63      3.43 o 
   5   1   5        6.82        9.75      2.71 o 
  -4   2   5       10.93        1.91      3.81 o 
  -3   2   5       13.20       20.15      4.65 o 
  -2   2   5      829.64      839.67     15.87 o 
  -1   2   5      243.77      231.97      1.67 o 
   0   2   5       20.90       25.81      1.93 o 
   1   2   5      292.02      273.18      2.15 o 
   2   2   5      147.16      127.22      2.39 o 
   3   2   5       30.95       20.52      3.98 o 
   4   2   5       13.22       19.90      3.76 o 
   5   2   5        0.30        3.50      2.03 o 
  -4   3   5       18.50       14.59      4.41 o 
  -3   3   5        0.06        1.34      3.51 o 
  -2   3   5        3.44        8.98      2.04 o 
  -1   3   5      166.74      125.51      1.87 o 
   0   3   5      608.51      625.23     16.82 o 
   1   3   5        2.48        3.73      1.62 o 
   2   3   5      181.15      198.58      7.61 o 
   3   3   5       81.22       81.91      5.79 o 
   4   3   5       36.46       51.60      5.52 o 
   5   3   5        0.16        0.69      2.58 o 
  -4   4   5       21.96       28.43      5.07 o 
  -3   4   5        6.63       14.10      4.34 o 
  -2   4   5        2.43        0.40      2.38 o 
  -1   4   5       66.16       58.42      2.25 o 
   0   4   5      455.24      462.39      7.57 o 
   1   4   5        1.56        4.84      2.24 o 
   2   4   5        0.01        1.87      2.39 o 
   3   4   5        0.26        2.56      2.56 o 
   4   4   5        2.24        6.36      2.74 o 
   5   4   5        5.73        7.48      2.09 o 
  -4   5   5        8.30        6.53      4.10 o 
  -3   5   5       15.03        4.61      5.12 o 
  -2   5   5       24.46       18.04      3.16 o 
  -1   5   5      124.23       92.30      2.26 o 
   0   5   5      462.32      504.31      8.57 o 
   1   5   5      364.12      349.61      9.95 o 
   2   5   5        6.45        6.96      2.26 o 
   3   5   5       81.30       78.39      6.02 o 
   4   5   5       13.35       11.09      3.71 o 
  -4   6   5       18.52       19.29      5.04 o 
  -3   6   5        3.25        4.56      4.56 o 
  -2   6   5      108.83       88.19      9.34 o 
  -1   6   5       53.35       63.94      5.65 o 
   0   6   5      511.88      607.23     10.33 o 
   1   6   5       23.59       21.20      3.61 o 
   2   6   5        2.65        2.56      2.84 o 
   3   6   5      287.26      330.57     11.75 o 
   4   6   5        9.35       12.82      3.40 o 
  -3   7   5        0.14        0.58      4.33 o 
  -2   7   5       29.32       22.83      3.99 o 
  -1   7   5       19.05        3.40      3.40 o 
   0   7   5      112.86      121.08      5.29 o 
   1   7   5        9.21       13.26      3.37 o 
   2   7   5      130.01      130.06      7.44 o 
   3   7   5       13.59        6.53      3.46 o 
   4   7   5       22.71       17.91      2.62 o 
  -3   8   5        9.83        7.45      5.18 o 
  -2   8   5       47.71       52.50      6.45 o 
  -1   8   5        0.37        6.90      3.31 o 
   0   8   5       36.94       38.41      3.67 o 
   1   8   5      169.15      159.35      8.97 o 
   2   8   5      173.61      186.48      9.54 o 
   3   8   5       21.81       17.54      3.13 o 
   4   8   5       21.00       16.49      2.09 o 
  -2   9   5        6.88        5.37      6.42 o 
  -1   9   5       45.99       42.83      3.41 o 
   0   9   5        0.43        0.55      2.33 o 
   1   9   5       11.75       10.34      3.94 o 
   2   9   5       24.88       19.56      4.58 o 
   3   9   5        0.00        2.51      2.51 o 
   4   9   5        0.21        1.94      2.08 o 
  -2  10   5        7.49        5.94      6.44 o 
  -1  10   5        0.35        3.22      4.66 o 
   0  10   5        8.60       15.82      3.30 o 
   1  10   5       20.40       17.10      4.37 o 
   2  10   5       22.50       32.67      5.06 o 
   3  10   5        0.51        3.20      2.52 o 
  -1  11   5        1.05        1.44      4.82 o 
   0  11   5        2.08        1.96      3.42 o 
   1  11   5        8.53        6.13      4.45 o 
   2  11   5       12.72       20.52      4.92 o 
   3  11   5        5.32        0.49      4.02 o 
   0  12   5        1.66        1.99      4.00 o 
   1  12   5        0.05        3.67      4.74 o 
  -2 -11   6        0.93        4.21      5.28 o 
  -1 -11   6       76.77       79.79      8.75 o 
   0 -11   6       53.09       46.94      5.60 o 
   1 -11   6        0.10        3.63      4.77 o 
  -3 -10   6       11.12       16.51      3.84 o 
  -2 -10   6        0.96        7.09      3.83 o 
  -1 -10   6        1.13        2.30      4.53 o 
   0 -10   6        0.61        2.32      3.10 o 
   1 -10   6        1.82        2.29      4.87 o 
  -3  -9   6       73.90       76.19      7.17 o 
  -2  -9   6        2.64        2.47      3.15 o 
  -1  -9   6        9.93        4.60      4.28 o 
   0  -9   6      169.94      164.48     12.39 o 
   1  -9   6       12.96       14.08      5.52 o 
   2  -9   6        7.89       15.34      6.24 o 
  -4  -8   6        2.42        3.04      3.04 o 
  -3  -8   6       16.52        9.35      3.85 o 
  -2  -8   6       36.17       62.37      5.81 o 
  -1  -8   6       48.44       42.69      5.62 o 
   0  -8   6       32.85       21.88      4.58 o 
   1  -8   6       28.16       24.18      6.18 o 
   2  -8   6        0.05        4.57      4.57 o 
   3  -8   6        4.46        1.86      8.40 o 
  -4  -7   6        3.29       14.12      2.82 o 
  -3  -7   6       84.58       91.59      6.91 o 
  -2  -7   6        0.65        2.02      2.71 o 
  -1  -7   6       25.89       21.78      4.18 o 
   0  -7   6      179.10      183.39      7.10 o 
   1  -7   6       18.62        3.31      5.20 o 
   2  -7   6      108.52      116.18     10.47 o 
   3  -7   6        1.30        7.48      7.48 o 
  -4  -6   6        3.85        1.62      3.07 o 
  -3  -6   6       38.55       47.27      5.38 o 
  -2  -6   6       16.87        3.12      3.12 o 
  -1  -6   6        7.76        7.55      3.12 o 
   0  -6   6        0.02        0.81      2.21 o 
   1  -6   6      164.13      152.70      9.53 o 
   2  -6   6        9.72        7.05      4.81 o 
   3  -6   6        0.61        0.71      4.42 o 
  -4  -5   6       14.76       11.80      3.83 o 
  -3  -5   6       14.30        4.69      4.08 o 
  -2  -5   6      149.48      160.94      7.81 o 
  -1  -5   6        7.42        9.62      2.72 o 
   0  -5   6       34.14       39.40      3.39 o 
   1  -5   6       32.99       37.84      4.40 o 
   2  -5   6       17.61       15.41      4.36 o 
   3  -5   6       46.74       62.69      7.62 o 
   4  -5   6       20.67       22.34      5.04 o 
  -4  -4   6       27.20       21.03      2.31 o 
  -3  -4   6        7.81        1.38      2.71 o 
  -2  -4   6       36.10       25.61      1.62 o 
  -1  -4   6        4.43        7.24      2.38 o 
   0  -4   6       98.70      108.56      9.93 o 
   1  -4   6      172.86      192.89      8.83 o 
   2  -4   6       81.74       83.46      7.10 o 
   3  -4   6       25.92       22.43      3.21 o 
   4  -4   6        0.00        1.22      3.90 o 
  -5  -3   6        9.50        8.94      4.82 o 
  -4  -3   6        0.99        1.89      3.10 o 
  -3  -3   6       10.65        0.99      1.91 o 
  -2  -3   6      128.37      104.86      2.37 o 
  -1  -3   6      377.37      353.06      9.91 o 
   0  -3   6      827.24      914.22     11.18 o 
   1  -3   6       21.80       23.72      3.39 o 
   2  -3   6        0.18        7.34      2.86 o 
   3  -3   6       16.90       10.35      5.14 o 
   4  -3   6        0.53       10.51      3.26 o 
  -5  -2   6       22.28       20.01      5.27 o 
  -4  -2   6      122.87      146.01      8.66 o 
  -3  -2   6        7.90       12.71      3.23 o 
  -2  -2   6       50.48       40.30      2.46 o 
  -1  -2   6      166.90      173.59      6.55 o 
   0  -2   6      706.34      785.47     12.47 o 
   1  -2   6     2268.92     2341.63     25.61 o 
   2  -2   6       39.37       35.73      4.16 o 
   3  -2   6       13.58        4.17      3.31 o 
   4  -2   6       72.87       83.17      7.23 o 
  -5  -1   6        3.32        8.30      3.89 o 
  -4  -1   6      249.18      287.62     11.91 o 
  -3  -1   6        0.99        2.47      2.30 o 
  -2  -1   6      178.17      165.64      1.69 o 
  -1  -1   6     1525.99     1602.88     17.86 o 
   0  -1   6       99.83      105.25      3.43 o 
   1  -1   6       94.28       78.46      4.86 o 
   2  -1   6        8.67        7.76      3.25 o 
   3  -1   6       13.88       24.48      3.61 o 
   4  -1   6        0.73        0.00      3.09 o 
  -4   0   6        0.68        1.14      3.21 o 
  -3   0   6      174.39      197.09      8.47 o 
  -2   0   6       37.32       27.32      1.20 o 
  -1   0   6     1952.36     1977.48     19.54 o 
   0   0   6      968.13      967.26      9.34 o 
   1   0   6       26.10       29.42      3.06 o 
   2   0   6     1124.47     1253.20     19.68 o 
   3   0   6        4.38        4.36      2.67 o 
   4   0   6        2.61        5.57      2.62 o 
  -4   1   6       11.23       19.93      4.50 o 
  -3   1   6       10.76       18.19      3.44 o 
  -2   1   6        4.99        1.82      2.11 o 
  -1   1   6      569.86      561.13     10.85 o 
   0   1   6       45.51       52.30      2.49 o 
   1   1   6       57.85       48.54      3.68 o 
   2   1   6        0.33        3.40      2.89 o 
   3   1   6        3.74        7.36      3.25 o 
   4   1   6       16.74       17.96      3.07 o 
   5   1   6        4.14        8.74      2.29 o 
  -4   2   6        0.66        8.08      3.46 o 
  -3   2   6       60.67       67.02      6.44 o 
  -2   2   6      340.28      333.69     10.24 o 
  -1   2   6       64.40       54.32      3.74 o 
   0   2   6       17.25       15.24      1.76 o 
   1   2   6      137.33      125.46      7.15 o 
   2   2   6       28.68       21.68      2.48 o 
   3   2   6       59.59       41.46      3.05 o 
   4   2   6        6.00        8.14      3.34 o 
   5   2   6       16.71       16.50      3.61 o 
  -4   3   6        2.37        4.99      3.81 o 
  -3   3   6      103.09       77.76      3.36 o 
  -2   3   6       20.70       14.17      3.95 o 
  -1   3   6      353.56      301.46      8.82 o 
   0   3   6       18.12       24.61      2.13 o 
   1   3   6       43.11       51.62      3.82 o 
   2   3   6      268.48      217.50      2.54 o 
   3   3   6       19.28       13.15      2.22 o 
   4   3   6        4.92        5.03      2.94 o 
   5   3   6        7.27        8.45      2.78 o 
  -4   4   6        4.42        6.86      3.88 o 
  -3   4   6        9.33        8.89      5.25 o 
  -2   4   6       78.98       71.75      5.80 o 
  -1   4   6        0.87        1.66      2.03 o 
   0   4   6     2130.63     2430.72     41.94 o 
   1   4   6        0.03        0.24      1.70 o 
   2   4   6       25.43       20.56      2.37 o 
   3   4   6      123.77      110.36      2.40 o 
   4   4   6       25.21       20.76      2.35 o 
  -4   5   6        0.01        3.95      3.42 o 
  -3   5   6        8.21       14.00      4.64 o 
  -2   5   6      200.65      207.83     10.05 o 
  -1   5   6      364.55      326.90     10.84 o 
   0   5   6      208.60      222.31      6.01 o 
   1   5   6       15.16       28.75      3.32 o 
   2   5   6        0.01        0.60      2.18 o 
   3   5   6        2.39        2.30      2.67 o 
   4   5   6       56.55       52.82      5.52 o 
  -3   6   6        0.49        1.77      3.02 o 
  -2   6   6        0.24        0.94      3.02 o 
  -1   6   6       28.03       29.50      3.92 o 
   0   6   6      177.57      137.07     99.95 o 
   1   6   6       74.63       74.52      5.76 o 
   2   6   6        0.94        0.33      2.66 o 
   3   6   6      204.18      214.46      9.53 o 
   4   6   6       21.90       17.44      2.16 o 
  -3   7   6       22.74       31.35      5.00 o 
  -2   7   6       77.82       70.01      7.20 o 
  -1   7   6        0.68        0.86      3.47 o 
   0   7   6        0.41        0.20      1.76 o 
   1   7   6        4.57        2.81      3.63 o 
   2   7   6        0.06        0.36      3.25 o 
   3   7   6       39.09       35.30      2.92 o 
   4   7   6        9.76        7.58      2.88 o 
  -3   8   6        4.88        1.38      4.73 o 
  -2   8   6        0.04        3.02      4.45 o 
  -1   8   6        2.78        2.52      3.84 o 
   0   8   6        4.24        3.87      2.62 o 
   1   8   6      177.58      176.74      9.49 o 
   2   8   6        0.18        0.41      2.81 o 
   3   8   6       12.40       15.24      3.21 o 
   4   8   6       24.57       21.11      2.22 o 
  -2   9   6       13.96       20.95      6.00 o 
  -1   9   6       13.21        7.43      4.69 o 
   0   9   6       13.12       17.35      3.46 o 
   1   9   6        0.56        7.62      3.06 o 
   2   9   6        0.53        2.99      2.37 o 
   3   9   6        0.97        5.33      3.04 o 
  -2  10   6        1.77        3.04      6.01 o 
  -1  10   6       10.63       14.13      4.91 o 
   0  10   6        3.22        2.82      4.49 o 
   1  10   6        0.99        2.50      2.96 o 
   2  10   6       10.77       12.65      4.68 o 
   3  10   6        0.07        6.60      2.73 o 
  -1  11   6        0.46        2.90      5.12 o 
   0  11   6        0.95        1.12      3.15 o 
   1  11   6        4.48        9.31      3.74 o 
   2  11   6        7.41       11.22      4.09 o 
   1  12   6        0.64        1.79      4.02 o 
  -2 -11   7        2.01        0.62      2.94 o 
  -1 -11   7       13.36        3.99      5.13 o 
   0 -11   7        3.58        3.61      3.61 o 
  -3 -10   7       68.35       66.24      7.83 o 
  -2 -10   7        3.27        6.14      4.33 o 
  -1 -10   7        6.13        1.21      4.27 o 
   0 -10   7       64.58       61.97      6.35 o 
   1 -10   7       12.49        5.71      6.44 o 
  -3  -9   7        9.08        0.00      2.94 o 
  -2  -9   7        0.18        8.13      3.20 o 
  -1  -9   7        0.16        4.03      4.03 o 
   0  -9   7        0.80        1.10      2.76 o 
   1  -9   7        0.06        2.88      5.27 o 
   2  -9   7        2.65        1.75      6.89 o 
  -4  -8   7        9.66        0.43      3.04 o 
  -3  -8   7      114.86      132.92      8.33 o 
  -2  -8   7       21.62        4.79      4.79 o 
  -1  -8   7       17.81       18.69      4.01 o 
   0  -8   7       41.31       43.90      8.31 o 
   1  -8   7       19.15       19.46      5.75 o 
   2  -8   7        4.41        5.64      5.64 o 
  -4  -7   7        0.00        2.90      2.90 o 
  -3  -7   7        0.15        1.71      3.15 o 
  -2  -7   7       19.38       24.04      5.02 o 
  -1  -7   7       51.81       50.97      5.44 o 
   0  -7   7       17.32       18.52      6.76 o 
   1  -7   7       21.39       19.62      4.62 o 
   2  -7   7        6.00        4.83      5.40 o 
   3  -7   7       21.71       21.74      6.93 o 
  -4  -6   7        0.39        1.60      3.35 o 
  -3  -6   7        6.91        6.78      2.89 o 
  -2  -6   7      379.87      379.66     13.04 o 
  -1  -6   7       17.18       19.47      3.47 o 
   0  -6   7      257.70      265.75     11.63 o 
   1  -6   7      116.36       96.71      8.14 o 
   2  -6   7        1.79        3.05      4.01 o 
   3  -6   7        8.61        6.63      5.22 o 
  -4  -5   7        8.30        4.63      3.76 o 
  -3  -5   7        9.63       23.44      4.05 o 
  -2  -5   7      241.44      240.47      9.82 o 
  -1  -5   7      645.28      647.80     15.91 o 
   0  -5   7       12.74       23.30      2.70 o 
   1  -5   7       65.57       59.20      6.43 o 
   2  -5   7        3.31        0.54      3.89 o 
   3  -5   7       13.64       12.18      5.02 o 
   4  -5   7        4.52        1.45      5.12 o 
  -4  -4   7       33.99       35.09      4.53 o 
  -3  -4   7       21.37       24.90      4.04 o 
  -2  -4   7       14.95       16.85      3.80 o 
  -1  -4   7      141.99      125.93      6.86 o 
   0  -4   7      344.38      395.43      8.54 o 
   1  -4   7       35.08       43.78      5.08 o 
   2  -4   7        5.70        6.13      2.62 o 
   3  -4   7       31.19       40.73      5.46 o 
   4  -4   7        1.62        9.93      3.60 o 
  -4  -3   7       36.44       42.05      4.85 o 
  -3  -3   7       19.65       17.25      2.46 o 
  -2  -3   7      134.73      134.41      7.65 o 
  -1  -3   7      116.58      123.70      6.42 o 
   0  -3   7        7.90        7.06      3.45 o 
   1  -3   7      442.27      460.18     13.26 o 
   2  -3   7       28.41       24.76      3.07 o 
   3  -3   7       14.06        8.72      4.34 o 
   4  -3   7        3.45        2.67      4.20 o 
  -4  -2   7       89.72       64.18      2.64 o 
  -3  -2   7       44.68       39.81      5.35 o 
  -2  -2   7      161.84      159.54      7.77 o 
  -1  -2   7     1324.13     1423.16     19.19 o 
   0  -2   7      143.49      155.11      4.65 o 
   1  -2   7       89.36       97.93      6.22 o 
   2  -2   7       12.54        1.43      2.94 o 
   3  -2   7        0.03        2.93      2.93 o 
   4  -2   7       32.24       34.77      5.08 o 
  -4  -1   7       17.98        3.24      5.63 o 
  -3  -1   7       29.48       32.75      4.35 o 
  -2  -1   7        4.73        0.80      2.57 o 
  -1  -1   7      537.48      540.02     11.19 o 
   0  -1   7     2213.38     2476.32     16.68 o 
   1  -1   7       31.76       34.35      3.55 o 
   2  -1   7      263.89      240.83      2.12 o 
   3  -1   7      193.19      211.30     10.12 o 
   4  -1   7        2.93        5.11      2.74 o 
  -4   0   7       12.35       13.65      4.16 o 
  -3   0   7       95.43      106.14      6.70 o 
  -2   0   7      137.56      109.53      2.10 o 
  -1   0   7       30.23       19.00      2.79 o 
   0   0   7      244.71      270.37      5.65 o 
   1   0   7       23.43       34.08      5.08 o 
   2   0   7      126.06       88.95      2.59 o 
   3   0   7        7.17        3.76      3.36 o 
   4   0   7        0.84        0.77      3.41 o 
  -4   1   7       17.42       17.40      4.98 o 
  -3   1   7        7.44        9.92      3.87 o 
  -2   1   7       48.47       37.87      2.29 o 
  -1   1   7       52.09       51.99      3.81 o 
   0   1   7      451.30      482.77      7.37 o 
   1   1   7      376.65      368.05     10.01 o 
   2   1   7        3.32        9.38      2.35 o 
   3   1   7        9.66       11.83      3.21 o 
   4   1   7       13.25       11.76      3.39 o 
  -4   2   7       18.27       33.26      5.52 o 
  -3   2   7       84.05      105.43      7.02 o 
  -2   2   7        0.40        0.58      2.39 o 
  -1   2   7      671.08      635.80      2.08 o 
   0   2   7      248.74      275.53      7.06 o 
   1   2   7       98.35       88.70      5.13 o 
   2   2   7        7.97        9.80      2.69 o 
   3   2   7        6.28        7.62      2.63 o 
   4   2   7        0.13        4.39      2.22 o 
  -4   3   7        2.75        5.04      3.99 o 
  -3   3   7      103.66      114.98      7.91 o 
  -2   3   7      128.28      102.23      2.39 o 
  -1   3   7        3.19        1.89      1.65 o 
   0   3   7       29.92       26.00      2.68 o 
   1   3   7      761.44      836.18     14.98 o 
   2   3   7      194.81      196.88      8.19 o 
   3   3   7       34.57       40.38      4.22 o 
   4   3   7        0.03        0.36      2.33 o 
  -4   4   7        1.27        5.25      4.21 o 
  -3   4   7       42.01       62.97      6.59 o 
  -2   4   7       22.87       18.68      3.35 o 
  -1   4   7       81.38       98.82      6.03 o 
   0   4   7       31.64       37.92      2.74 o 
   1   4   7      271.59      275.54      9.01 o 
   2   4   7        5.35       11.68      2.40 o 
   3   4   7       24.99       20.42      1.62 o 
   4   4   7        1.61        0.34      2.63 o 
  -4   5   7       14.69       28.43      5.62 o 
  -3   5   7        0.12        0.00      4.48 o 
  -2   5   7       64.21       52.29      4.04 o 
  -1   5   7       11.61        8.19      3.38 o 
   0   5   7        5.17        4.93      1.96 o 
   1   5   7       26.79       29.49      3.78 o 
   2   5   7       18.71        6.87      3.01 o 
   3   5   7       13.78        6.71      2.89 o 
   4   5   7        1.76        4.04      2.98 o 
  -3   6   7        8.18       18.75      6.51 o 
  -2   6   7        3.76        0.99      4.21 o 
  -1   6   7       21.74       31.39      4.46 o 
   0   6   7        9.76        4.00      1.88 o 
   1   6   7       41.65       34.56      4.59 o 
   2   6   7        7.05       12.26      3.03 o 
   3   6   7        1.07        0.67      3.08 o 
   4   6   7        0.13        1.68      2.58 o 
  -3   7   7        0.40        1.32      4.69 o 
  -2   7   7        4.85        1.68      3.88 o 
  -1   7   7       12.51       12.09      3.75 o 
   0   7   7       37.04       36.72      3.35 o 
   1   7   7      206.12      184.27      3.28 o 
   2   7   7       24.13       16.41      3.69 o 
   3   7   7        0.41        1.43      2.26 o 
   4   7   7       26.41       20.77      2.18 o 
  -3   8   7        5.40       12.22      4.63 o 
  -2   8   7        0.66        0.61      3.92 o 
  -1   8   7      111.18       80.89      3.47 o 
   0   8   7        0.95        0.91      5.86 o 
   1   8   7       98.14       79.86      7.00 o 
   2   8   7        0.04        2.32      2.72 o 
   3   8   7       14.48       12.43      3.76 o 
   4   8   7        1.62        2.78      2.78 o 
  -2   9   7       14.98        0.68      4.97 o 
  -1   9   7        3.97        1.12      3.64 o 
   0   9   7       39.01       41.24      7.08 o 
   1   9   7        5.30        2.25      3.66 o 
   2   9   7       43.23       47.53      5.46 o 
   3   9   7        0.06        4.01      2.52 o 
  -1  10   7       24.09       25.39      4.64 o 
   0  10   7       19.56       28.37      3.89 o 
   1  10   7        0.84        1.49      2.88 o 
   2  10   7        5.28        1.85      4.05 o 
   3  10   7        0.48        4.69      2.75 o 
  -1  11   7        4.24        7.95      5.83 o 
   0  11   7        3.58        0.91      7.91 o 
   1  11   7        5.05        4.92      3.89 o 
   2  11   7        0.20        3.82      3.82 o 
  -1 -11   8        6.70        6.15      6.40 o 
   0 -11   8       27.02       26.62      4.45 o 
  -2 -10   8       10.86       11.59      4.57 o 
  -1 -10   8        0.37        4.99      3.84 o 
   0 -10   8       68.24       66.35      6.20 o 
   1 -10   8        0.91        5.05      5.05 o 
  -3  -9   8       67.51       82.23      7.37 o 
  -2  -9   8        5.92        4.80      3.99 o 
  -1  -9   8       16.54       14.05      5.18 o 
   0  -9   8        4.12        4.54      3.13 o 
   1  -9   8       20.45       12.91      6.09 o 
   2  -9   8        6.05        7.87      7.87 o 
  -3  -8   8        0.58        4.30      2.20 o 
  -2  -8   8      129.59      121.35      9.26 o 
  -1  -8   8        1.41        4.60      3.15 o 
   0  -8   8        0.40        7.10      2.11 o 
   1  -8   8       75.42       53.12      8.03 o 
   2  -8   8       16.73       17.75      6.14 o 
  -4  -7   8        2.15        2.95      3.14 o 
  -3  -7   8        5.65        7.61      3.45 o 
  -2  -7   8      118.43      108.13      8.24 o 
  -1  -7   8       37.35       25.08      5.21 o 
   0  -7   8        0.57        0.66      2.37 o 
   1  -7   8      194.95      164.97     11.28 o 
   2  -7   8        1.93        1.48      4.42 o 
   3  -7   8       14.61       16.26      7.57 o 
  -4  -6   8       10.63        4.49      3.45 o 
  -3  -6   8       37.82       50.17      5.84 o 
  -2  -6   8      103.89      104.25      7.93 o 
  -1  -6   8      142.34      142.77      8.79 o 
   0  -6   8        7.11        5.27      2.84 o 
   1  -6   8       77.24       66.70      7.50 o 
   2  -6   8        1.46        0.64      4.64 o 
   3  -6   8       17.87       18.81      6.48 o 
  -4  -5   8       19.66       18.65      3.99 o 
  -3  -5   8      105.77       76.36      2.02 o 
  -2  -5   8       38.26       29.60      2.76 o 
  -1  -5   8      103.84      103.62      7.46 o 
   0  -5   8        0.48        2.69      2.13 o 
   1  -5   8        1.05        3.68      3.68 o 
   2  -5   8        6.94        9.64      3.66 o 
   3  -5   8        1.85        9.20      4.39 o 
  -4  -4   8        0.65        0.80      2.48 o 
  -3  -4   8      291.27      278.39      3.43 o 
  -2  -4   8       42.11       47.05      5.06 o 
  -1  -4   8        9.09       13.17      3.73 o 
   0  -4   8      187.91      208.59     16.20 o 
   1  -4   8       21.60       26.08      4.95 o 
   2  -4   8        1.12        3.95      3.28 o 
   3  -4   8        6.41        0.55      4.94 o 
   4  -4   8        4.30       10.63      4.29 o 
  -4  -3   8        1.40        3.20      3.74 o 
  -3  -3   8       48.31       36.52      2.94 o 
  -2  -3   8       10.86       20.83      3.76 o 
  -1  -3   8       13.83       10.46      3.35 o 
   0  -3   8        9.27       10.51      2.19 o 
   1  -3   8      496.68      508.21     14.49 o 
   2  -3   8        0.11        1.29      2.71 o 
   3  -3   8        8.48        6.03      4.62 o 
   4  -3   8        0.24        1.61      3.37 o 
  -4  -2   8        1.60        2.56      3.12 o 
  -3  -2   8       72.12       56.76      2.33 o 
  -2  -2   8        4.57        0.98      2.32 o 
  -1  -2   8       57.67       50.56      3.94 o 
   0  -2   8      404.00      408.63     10.00 o 
   1  -2   8     1020.65     1029.93     19.15 o 
   2  -2   8       59.75       47.72      2.74 o 
   3  -2   8        1.64        3.14      4.17 o 
   4  -2   8        4.38        2.38      3.46 o 
  -4  -1   8       82.81       96.11      7.47 o 
  -3  -1   8      105.68      135.83      8.11 o 
  -2  -1   8        0.95        4.42      1.81 o 
  -1  -1   8       23.62       36.46      3.70 o 
   0  -1   8      894.73      981.24     11.41 o 
   1  -1   8       19.94       16.86      3.36 o 
   2  -1   8      250.89      225.77      2.51 o 
   3  -1   8       24.20       27.89      4.22 o 
   4  -1   8        0.07        3.48      3.24 o 
  -4   0   8        8.99       13.86      3.73 o 
  -3   0   8      236.54      280.91     10.85 o 
  -2   0   8       92.02       94.79      5.49 o 
  -1   0   8      378.69      432.71     10.63 o 
   0   0   8      581.75      647.36      9.26 o 
   1   0   8      321.56      297.93      9.78 o 
   2   0   8       92.62       67.34      2.12 o 
   3   0   8       60.42       56.18      5.02 o 
   4   0   8        0.84        5.20      2.25 o 
  -4   1   8       16.82       19.24      4.13 o 
  -3   1   8      203.79      185.66      9.11 o 
  -2   1   8       28.20       21.70      2.98 o 
  -1   1   8        2.14        1.77      1.65 o 
   0   1   8     1374.69     1388.54     42.22 o 
   1   1   8      111.73      116.35      6.21 o 
   2   1   8       29.04       27.25      2.39 o 
   3   1   8      101.86      120.88      7.57 o 
   4   1   8        1.90        1.14      2.88 o 
  -4   2   8       41.47       46.51      6.48 o 
  -3   2   8       21.39       16.00      2.53 o 
  -2   2   8       70.57       72.95      2.98 o 
  -1   2   8      145.20      130.58      6.43 o 
   0   2   8        0.24        1.58      1.58 o 
   1   2   8      256.99      280.10      9.14 o 
   2   2   8       32.07       50.14      5.02 o 
   3   2   8       83.60       89.19      6.48 o 
   4   2   8        0.09        1.83      2.86 o 
  -4   3   8        1.65        2.83      4.81 o 
  -3   3   8        3.40        1.34      3.55 o 
  -2   3   8      209.82      183.40      2.39 o 
  -1   3   8       46.43       40.59      3.96 o 
   0   3   8       55.95       44.33      4.13 o 
   1   3   8        0.01        5.35      1.84 o 
   2   3   8        0.21        2.32      2.32 o 
   3   3   8       15.80       15.13      2.70 o 
   4   3   8        0.18        1.05      2.65 o 
  -4   4   8        9.53       16.57      5.33 o 
  -3   4   8        0.28        9.59      3.07 o 
  -2   4   8       35.02       53.28      5.58 o 
  -1   4   8      391.38      345.07     11.18 o 
   0   4   8      132.31      117.81      6.49 o 
   1   4   8       88.45       92.43      6.20 o 
   2   4   8        1.59        0.95      1.99 o 
   3   4   8        8.36        0.66      3.05 o 
   4   4   8       48.07       55.75      5.15 o 
  -4   5   8        6.64        5.25      5.84 o 
  -3   5   8       20.19       27.41      5.99 o 
  -2   5   8        5.84       11.57      3.16 o 
  -1   5   8      334.89      326.02     11.28 o 
   0   5   8       97.63       74.76     57.74 o 
   1   5   8      103.06      106.81      7.08 o 
   2   5   8       16.31       13.45      2.29 o 
   3   5   8        0.44        3.86      3.86 o 
   4   5   8       12.16        4.33      1.66 o 
  -3   6   8        3.11        1.23      4.37 o 
  -2   6   8        3.99        6.49      2.79 o 
  -1   6   8       26.66       32.15      4.39 o 
   0   6   8      133.93      150.01      5.92 o 
   1   6   8       50.39       51.16      5.11 o 
   2   6   8        2.42        2.06      1.90 o 
   3   6   8        0.90        1.74      2.52 o 
   4   6   8        1.25        0.67      2.47 o 
  -3   7   8        3.51        3.35      4.94 o 
  -2   7   8        9.36       10.65      4.56 o 
  -1   7   8       15.49       10.29      4.25 o 
   0   7   8        2.65        2.48      2.17 o 
   1   7   8       33.97       33.76      4.79 o 
   2   7   8        6.84        5.86      2.45 o 
   3   7   8        0.00        1.80      1.93 o 
   4   7   8       13.57       19.23      3.10 o 
  -2   8   8       21.25        4.42      3.81 o 
  -1   8   8      106.81       86.49      3.44 o 
   0   8   8        8.56        4.37      6.80 o 
   1   8   8       13.79       13.75      4.27 o 
   2   8   8       24.50       21.09      3.24 o 
   3   8   8        1.83        0.74      2.36 o 
   4   8   8        0.64        2.48      2.48 o 
  -2   9   8       22.38       23.67      6.95 o 
  -1   9   8        0.54        3.53      4.12 o 
   0   9   8        0.88        6.81      2.26 o 
   1   9   8        0.00        3.75      3.75 o 
   2   9   8       21.59       21.70      4.71 o 
   3   9   8       11.29       10.31      3.13 o 
  -1  10   8       14.54       15.22      6.62 o 
   0  10   8       13.20       16.39      3.29 o 
   1  10   8        0.46        2.48      3.46 o 
   2  10   8        7.48       15.17      4.15 o 
   3  10   8        3.76        5.87      3.59 o 
   0  11   8        0.22        2.28      3.23 o 
   1  11   8        8.99       10.39      4.27 o 
   2  11   8        1.16        1.02      3.76 o 
  -2 -10   9        1.87        1.20      3.75 o 
  -1 -10   9        0.02        1.29      4.32 o 
   0 -10   9        5.05        4.06      3.85 o 
   1 -10   9       16.60       23.59      6.96 o 
  -3  -9   9       45.89       43.21      6.18 o 
  -2  -9   9      105.03      108.57      9.03 o 
  -1  -9   9       18.54       17.84      5.83 o 
   0  -9   9        0.00        4.16      4.16 o 
   1  -9   9      111.69       83.09     11.19 o 
  -3  -8   9        0.79        4.02      4.02 o 
  -2  -8   9       71.79       59.60      7.01 o 
  -1  -8   9       36.01       43.10      6.42 o 
   0  -8   9        2.95        0.90      2.60 o 
   1  -8   9        2.34        2.19      4.78 o 
   2  -8   9        3.13        5.05      6.46 o 
  -4  -7   9        3.26        0.44      2.92 o 
  -3  -7   9        2.93        8.60      3.55 o 
  -2  -7   9      385.46      436.30     15.91 o 
  -1  -7   9       24.27       29.57      5.45 o 
   0  -7   9        1.19        0.27      2.86 o 
   1  -7   9       76.25       68.74      8.05 o 
   2  -7   9       15.49       19.52      5.31 o 
   3  -7   9        1.92        7.87      6.20 o 
  -4  -6   9        8.51        2.87      2.87 o 
  -3  -6   9        0.06        1.82      3.33 o 
  -2  -6   9      580.20      598.48     17.94 o 
  -1  -6   9      228.70      244.93     11.22 o 
   0  -6   9       16.83       12.74      3.30 o 
   1  -6   9        1.23        0.57      3.82 o 
   2  -6   9       15.38       14.71      5.83 o 
   3  -6   9       10.34       12.33      5.25 o 
  -4  -5   9       21.98       20.70      2.36 o 
  -3  -5   9        0.15        0.90      3.45 o 
  -2  -5   9      179.80      199.03     10.06 o 
  -1  -5   9     1143.58     1111.48     22.65 o 
   0  -5   9       68.95       75.54      6.25 o 
   1  -5   9        4.34        5.73      4.76 o 
   2  -5   9      152.11      159.29      2.87 o 
   3  -5   9        1.15        4.76      3.76 o 
  -4  -4   9        3.06        0.00      3.01 o 
  -3  -4   9      184.72      174.07     10.09 o 
  -2  -4   9       15.08       21.53      4.07 o 
  -1  -4   9       20.40       19.58      3.79 o 
   0  -4   9      564.78      659.57     12.01 o 
   1  -4   9       15.46       20.86      4.35 o 
   2  -4   9       35.28       45.19      5.81 o 
   3  -4   9        4.69        2.38      4.00 o 
   4  -4   9        0.01        5.70      3.63 o 
  -4  -3   9       42.04       62.16      6.45 o 
  -3  -3   9       99.85      106.86      8.05 o 
  -2  -3   9        8.97       12.80      3.30 o 
  -1  -3   9      245.45      233.38      9.54 o 
   0  -3   9       21.66       24.55      3.01 o 
   1  -3   9       30.51       28.78      4.76 o 
   2  -3   9      178.00      160.54      9.63 o 
   3  -3   9        1.99        2.10      3.69 o 
   4  -3   9        8.11        5.52      4.42 o 
  -4  -2   9        0.37        4.67      2.72 o 
  -3  -2   9        4.65        7.86      2.50 o 
  -2  -2   9       26.23       17.85      3.24 o 
  -1  -2   9      359.68      343.20     10.75 o 
   0  -2   9      153.40      179.19      5.71 o 
   1  -2   9        2.02        4.45      2.83 o 
   2  -2   9       14.12       16.73      3.76 o 
   3  -2   9        1.49        0.97      2.94 o 
   4  -2   9        1.82        2.86      2.86 o 
  -4  -1   9       34.87       37.40      5.12 o 
  -3  -1   9      160.27      113.10      3.00 o 
  -2  -1   9       98.81       97.95      6.07 o 
  -1  -1   9       18.91       11.23      3.12 o 
   0  -1   9     1360.17     1514.93     15.23 o 
   1  -1   9       12.70       14.82      3.03 o 
   2  -1   9        0.10        1.52      2.56 o 
   3  -1   9        0.27        1.31      3.24 o 
   4  -1   9       15.30       20.12      4.11 o 
  -4   0   9       15.37        4.08      2.78 o 
  -3   0   9       88.78       78.11      6.15 o 
  -2   0   9      142.72      138.50      7.31 o 
  -1   0   9       28.37       39.29      3.95 o 
   0   0   9       51.13       41.80      3.33 o 
   1   0   9       18.35       19.45      3.86 o 
   2   0   9       60.65       63.88      5.92 o 
   3   0   9       45.21       64.48      6.07 o 
   4   0   9       17.51       13.72      3.80 o 
  -4   1   9       37.28       45.16      5.75 o 
  -3   1   9      169.69      188.84      9.34 o 
  -2   1   9      131.83      127.39      7.04 o 
  -1   1   9       78.55       88.55      6.03 o 
   0   1   9      105.28      113.79      4.35 o 
   1   1   9      723.77      688.51     15.13 o 
   2   1   9      119.53      144.91      7.67 o 
   3   1   9       17.19       14.39      4.17 o 
   4   1   9        2.67        0.77      2.86 o 
  -4   2   9        3.87        3.89      3.99 o 
  -3   2   9       94.67      100.42      7.41 o 
  -2   2   9        1.90        1.76      3.34 o 
  -1   2   9       39.90       35.21      4.05 o 
   0   2   9       49.35       68.14      3.53 o 
   1   2   9        3.63        3.73      2.53 o 
   2   2   9       79.97       76.27      5.97 o 
   3   2   9       39.55       31.39      2.94 o 
   4   2   9        0.24        0.00      1.75 o 
  -4   3   9        0.91        0.00      5.07 o 
  -3   3   9       89.18       81.91      7.09 o 
  -2   3   9      303.50      295.80     11.36 o 
  -1   3   9       22.26       27.86      3.70 o 
   0   3   9        1.15        0.30      1.43 o 
   1   3   9      419.22      372.07     11.43 o 
   2   3   9        2.50        0.98      2.63 o 
   3   3   9        5.29        0.34      2.43 o 
   4   3   9        2.35        0.71      3.16 o 
  -4   4   9       29.04       53.15      6.98 o 
  -3   4   9        0.23        6.18      3.06 o 
  -2   4   9       11.63       12.48      3.07 o 
  -1   4   9      222.34      221.34      9.49 o 
   0   4   9       68.16       71.45      3.96 o 
   1   4   9       25.90       24.45      3.72 o 
   2   4   9       87.60       79.55      6.04 o 
   3   4   9        2.41        1.06      2.50 o 
   4   4   9       29.39       22.93      3.72 o 
  -3   5   9       68.64       87.84      9.00 o 
  -2   5   9        1.01        0.95      3.89 o 
  -1   5   9        7.73       12.58      4.11 o 
   0   5   9       41.80       55.93      3.76 o 
   1   5   9        2.52        2.88      2.88 o 
   2   5   9        6.55        6.17      2.79 o 
   3   5   9        4.33        1.42      2.74 o 
   4   5   9        2.66        1.65      2.25 o 
  -3   6   9      139.44      185.61     11.76 o 
  -2   6   9        2.92        5.73      3.34 o 
  -1   6   9        6.29        3.44      3.44 o 
   0   6   9       33.10       28.29      3.36 o 
   1   6   9        7.07       12.17      3.20 o 
   2   6   9        4.84        1.43      2.59 o 
   3   6   9        0.08        0.72      2.54 o 
   4   6   9        0.33        0.32      2.30 o 
  -3   7   9        4.40        9.74      4.57 o 
  -2   7   9        0.76        0.59      4.07 o 
  -1   7   9        9.66        1.48      3.48 o 
   0   7   9       13.27        2.17      7.59 o 
   1   7   9       77.03       71.40      6.54 o 
   2   7   9        1.45        1.13      2.51 o 
   3   7   9        0.90        0.00      2.36 o 
   4   7   9        0.00        0.00      2.52 o 
  -2   8   9        0.51        3.85      3.85 o 
  -1   8   9        7.18        3.30      4.02 o 
   0   8   9       57.14       65.20      5.02 o 
   1   8   9       10.11        9.13      3.63 o 
   2   8   9       46.25       53.91      5.96 o 
   3   8   9        0.43        1.50      2.39 o 
  -2   9   9        3.25        2.14      4.82 o 
  -1   9   9        0.18        1.82      3.52 o 
   0   9   9       91.36      122.17      9.60 o 
   1   9   9       11.10        6.16      3.87 o 
   2   9   9        2.14        3.89      2.91 o 
   3   9   9        0.00        1.57      2.21 o 
  -1  10   9       25.87       23.81      4.10 o 
   0  10   9        3.67        8.26      2.58 o 
   1  10   9        7.76       11.76      5.01 o 
   2  10   9       15.63       24.00      4.47 o 
   0  11   9       29.82       26.04      4.34 o 
   1  11   9        6.03       11.02      3.88 o 
  -2 -10  10        2.18        8.34      4.20 o 
  -1 -10  10        0.53        6.11      4.29 o 
   0 -10  10        3.48        4.43      5.65 o 
  -2  -9  10       12.93        2.99      5.84 o 
  -1  -9  10        3.62       12.62      4.18 o 
   0  -9  10      178.65      180.81      9.17 o 
   1  -9  10       50.74       62.11      8.23 o 
  -3  -8  10        1.38        0.00      4.19 o 
  -2  -8  10       89.91       97.92      8.92 o 
  -1  -8  10       11.86        1.75      4.81 o 
   0  -8  10       12.85       13.01      4.19 o 
   1  -8  10        6.77        5.29      5.94 o 
   2  -8  10       11.12        8.66      5.85 o 
  -3  -7  10        0.30        2.59      3.98 o 
  -2  -7  10       16.55       17.35      5.26 o 
  -1  -7  10      557.34      535.52     18.51 o 
   0  -7  10       46.93       41.44      4.61 o 
   1  -7  10       24.15       34.40      6.63 o 
   2  -7  10       13.64       10.99      6.19 o 
  -4  -6  10       28.57       33.06      5.13 o 
  -3  -6  10       11.76       19.59      4.01 o 
  -2  -6  10       16.11       15.88      4.61 o 
  -1  -6  10      262.11      225.02     11.75 o 
   0  -6  10      190.93      207.94     14.97 o 
   1  -6  10        0.33        3.76      4.58 o 
   2  -6  10      179.25      162.17     12.67 o 
   3  -6  10        4.95        3.97      6.16 o 
  -4  -5  10        0.42        3.36      3.36 o 
  -3  -5  10       30.23       46.54      5.98 o 
  -2  -5  10       34.60       26.53      3.90 o 
  -1  -5  10       44.95       41.10      6.30 o 
   0  -5  10        0.62        1.42      2.58 o 
   1  -5  10       31.49       22.46      5.91 o 
   2  -5  10       84.73       76.93      8.35 o 
   3  -5  10        2.76        3.49      4.91 o 
  -4  -4  10       43.16       62.70      6.65 o 
  -3  -4  10        4.41        3.65      3.65 o 
  -2  -4  10      563.90      511.60      2.85 o 
  -1  -4  10      209.44      173.86      9.78 o 
   0  -4  10       21.55       24.86      3.88 o 
   1  -4  10       19.34       17.55      4.93 o 
   2  -4  10        5.49        2.75      4.31 o 
   3  -4  10        3.57       10.45      3.95 o 
  -4  -3  10       18.49       29.63      5.57 o 
  -3  -3  10        5.33        0.94      3.46 o 
  -2  -3  10      123.16       94.04      2.95 o 
  -1  -3  10        9.70        5.13      3.20 o 
   0  -3  10       16.19       14.39      2.57 o 
   1  -3  10       39.72       36.44      5.02 o 
   2  -3  10        4.16        1.49      2.85 o 
   3  -3  10        2.89        2.20      4.45 o 
   4  -3  10        9.35       14.06      4.79 o 
  -4  -2  10        1.21        2.90      3.76 o 
  -3  -2  10        5.79        3.84      3.40 o 
  -2  -2  10        7.66        6.26      2.80 o 
  -1  -2  10        5.00        3.01      2.56 o 
   0  -2  10      183.97      192.39      6.20 o 
   1  -2  10       75.88       84.31      6.80 o 
   2  -2  10      104.77       90.49      3.76 o 
   3  -2  10        5.03        1.01      3.07 o 
   4  -2  10        2.01        2.46      2.94 o 
  -4  -1  10        4.18        6.67      3.55 o 
  -3  -1  10        7.29        2.39      2.75 o 
  -2  -1  10       46.20       44.73      5.01 o 
  -1  -1  10      202.94      200.66      8.44 o 
   0  -1  10       43.68       37.22      3.45 o 
   1  -1  10      414.87      426.41     13.63 o 
   2  -1  10       11.46       13.10      3.07 o 
   3  -1  10        2.35        3.98      2.58 o 
   4  -1  10        3.19        5.78      2.69 o 
  -4   0  10        2.15        8.84      3.35 o 
  -3   0  10       41.18       36.00      2.57 o 
  -2   0  10       55.45       39.11      2.25 o 
  -1   0  10        2.07        3.20      3.20 o 
   0   0  10        0.02        0.00      1.69 o 
   1   0  10      249.38      256.67     10.52 o 
   2   0  10      146.24      156.20      8.79 o 
   3   0  10        0.26        2.79      2.79 o 
   4   0  10        7.42        4.89      1.74 o 
  -4   1  10        5.06        9.32      3.82 o 
  -3   1  10        0.55        2.02      2.80 o 
  -2   1  10      146.56      157.58      8.30 o 
  -1   1  10      144.50      137.99      7.14 o 
   0   1  10       17.35       13.54      2.06 o 
   1   1  10      150.48      150.94      7.97 o 
   2   1  10       23.31       19.19      1.83 o 
   3   1  10       25.23       30.85      3.96 o 
   4   1  10        0.16        1.13      1.96 o 
  -4   2  10        0.00        2.97      4.01 o 
  -3   2  10       44.75       68.56      6.53 o 
  -2   2  10      904.84      824.16      2.88 o 
  -1   2  10        0.28        2.33      2.01 o 
   0   2  10       83.82       77.10      4.22 o 
   1   2  10      255.76      292.21     10.60 o 
   2   2  10        0.91        1.77      2.47 o 
   3   2  10        5.06        3.01      3.71 o 
   4   2  10        0.87        0.00      2.65 o 
  -4   3  10        7.81       18.80      4.82 o 
  -3   3  10        2.97        1.92      3.83 o 
  -2   3  10        2.80       29.63     29.63 o 
  -1   3  10        0.01        2.15      2.46 o 
   0   3  10       63.88       74.59      5.52 o 
   1   3  10        2.26        4.85      3.29 o 
   2   3  10       32.12       22.68      4.31 o 
   3   3  10        0.92        1.46      2.79 o 
   4   3  10        9.97        1.74      2.28 o 
  -3   4  10       16.10       22.15      5.19 o 
  -2   4  10      329.48      340.54     13.66 o 
  -1   4  10      224.78      241.31     10.09 o 
   0   4  10       28.55       17.39     17.00 o 
   1   4  10        2.27        0.69      2.87 o 
   2   4  10       86.69       76.42      2.50 o 
   3   4  10        0.05        2.17      2.80 o 
   4   4  10        1.22        2.77      2.77 o 
  -3   5  10        0.92        1.78      4.86 o 
  -2   5  10       63.38       75.17      7.71 o 
  -1   5  10       23.87       23.67      4.92 o 
   0   5  10      207.66      263.26     13.38 o 
   1   5  10        9.87       13.82      3.19 o 
   2   5  10        9.63        0.73      2.76 o 
   3   5  10       14.08       18.92      3.70 o 
   4   5  10        0.02        3.59      2.25 o 
  -3   6  10       13.21       18.78      6.09 o 
  -2   6  10       81.02       83.37      8.46 o 
  -1   6  10       11.48       10.72      3.91 o 
   0   6  10       76.33       57.52     40.04 o 
   1   6  10        5.20       11.47      3.16 o 
   2   6  10        8.88        8.47      5.38 o 
   3   6  10        5.99        3.95      2.92 o 
   4   6  10        0.01        0.34      2.26 o 
  -3   7  10        6.15        6.08      6.08 o 
  -2   7  10        4.96        8.42      4.96 o 
  -1   7  10       30.84       27.94      5.95 o 
   0   7  10        3.72        3.95      2.39 o 
   1   7  10        5.52        0.00      3.59 o 
   2   7  10       11.48       13.32      3.55 o 
   3   7  10        3.37        4.78      3.00 o 
  -2   8  10        4.90        2.64      5.81 o 
  -1   8  10       31.86       42.51      7.09 o 
   0   8  10       17.88       19.89      3.28 o 
   1   8  10       16.56       14.99      4.78 o 
   2   8  10        0.38        0.42      3.02 o 
   3   8  10        0.02        2.29      2.62 o 
  -2   9  10       15.66       18.37      6.79 o 
  -1   9  10        2.38       10.16      4.04 o 
   0   9  10       56.51       63.23      8.92 o 
   1   9  10        1.40        2.43      4.11 o 
   2   9  10        3.36        7.47      3.85 o 
   3   9  10        0.36        3.53      2.65 o 
  -1  10  10       20.89       26.67      5.80 o 
   0  10  10        0.00        0.62      2.86 o 
   1  10  10        0.43        2.63      3.21 o 
   2  10  10        5.39        0.00      4.28 o 
   1  11  10        3.04        5.25      5.25 o 
  -1 -10  11       21.12       16.52      7.20 o 
   0 -10  11        2.32        3.73      4.35 o 
  -2  -9  11        2.41        1.27      4.48 o 
  -1  -9  11       13.89       10.66      4.83 o 
   0  -9  11       16.95       30.67      6.22 o 
   1  -9  11        0.05        6.22      6.22 o 
  -3  -8  11        0.39        3.97      3.97 o 
  -2  -8  11       61.96       70.63      7.58 o 
  -1  -8  11        8.06       13.64      4.45 o 
   0  -8  11      238.30      230.82     10.16 o 
   1  -8  11        0.11        7.18      4.57 o 
   2  -8  11        2.94        1.80      6.89 o 
  -3  -7  11        2.89        1.11      3.44 o 
  -2  -7  11        0.01        0.00      3.95 o 
  -1  -7  11      232.76      200.44     12.28 o 
   0  -7  11       45.14       50.75      5.34 o 
   1  -7  11        0.94        7.32      3.86 o 
   2  -7  11       16.88        8.18      6.81 o 
  -3  -6  11        7.29        3.77      3.31 o 
  -2  -6  11        1.97        6.42      4.15 o 
  -1  -6  11       20.70       19.70      5.98 o 
   0  -6  11        9.34       11.75      3.59 o 
   1  -6  11       18.64       17.93      5.99 o 
   2  -6  11       12.72       11.74      5.87 o 
   3  -6  11        5.44        7.31      5.46 o 
  -4  -5  11       15.88       14.85      2.43 o 
  -3  -5  11        8.38        4.22      4.69 o 
  -2  -5  11        1.34        0.52      3.19 o 
  -1  -5  11     1353.04     1332.63     27.00 o 
   0  -5  11       91.41       99.61      6.21 o 
   1  -5  11        2.31        7.82      3.33 o 
   2  -5  11       10.54        2.61      5.70 o 
   3  -5  11       44.92       38.18      7.00 o 
  -4  -4  11        7.65        4.72      2.99 o 
  -3  -4  11        1.19        1.54      3.42 o 
  -2  -4  11       64.95       74.40      7.09 o 
  -1  -4  11        1.00        0.00      3.44 o 
   0  -4  11      539.30      567.42     12.61 o 
   1  -4  11      143.67      159.42     10.05 o 
   2  -4  11        2.19        9.40      4.00 o 
   3  -4  11       28.54       22.96      6.80 o 
  -4  -3  11        3.94        1.57      3.94 o 
  -3  -3  11      100.23      122.30      8.49 o 
  -2  -3  11       81.44       71.09      6.85 o 
  -1  -3  11       36.37       36.29      5.20 o 
   0  -3  11      426.03      455.18     10.52 o 
   1  -3  11       51.45       61.47      5.98 o 
   2  -3  11       24.06       20.08      4.19 o 
   3  -3  11       35.43       23.18      6.63 o 
  -4  -2  11        3.93        7.93      3.55 o 
  -3  -2  11       64.91       66.60      6.45 o 
  -2  -2  11      114.03       99.12      6.95 o 
  -1  -2  11      114.97      102.66      6.70 o 
   0  -2  11       35.57       38.47      4.91 o 
   1  -2  11       13.47       24.67      4.58 o 
   2  -2  11        3.55        2.38      3.26 o 
   3  -2  11        9.54        4.02      4.02 o 
   4  -2  11        1.90        3.51      3.51 o 
  -4  -1  11        0.02        0.44      3.17 o 
  -3  -1  11        0.39        0.41      2.72 o 
  -2  -1  11      171.73      156.79      8.17 o 
  -1  -1  11        0.05        2.13      2.70 o 
   0  -1  11       80.14       85.03      4.48 o 
   1  -1  11      152.42      152.13      8.60 o 
   2  -1  11        0.00        5.27      2.87 o 
   3  -1  11        5.35        2.32      3.14 o 
   4  -1  11        0.18        0.90      2.87 o 
  -4   0  11        1.98        3.90      2.93 o 
  -3   0  11       18.47       24.89      4.47 o 
  -2   0  11        1.49        1.47      3.11 o 
  -1   0  11      334.42      308.04     10.95 o 
   0   0  11       62.35       80.40      4.23 o 
   1   0  11       10.78        9.42      3.76 o 
   2   0  11       51.36       41.19      5.58 o 
   3   0  11        0.26        0.84      3.68 o 
   4   0  11        0.84        4.13      2.60 o 
  -4   1  11        0.68        7.28      3.09 o 
  -3   1  11       14.93        2.11      3.23 o 
  -2   1  11      198.47      226.11     10.14 o 
  -1   1  11       19.53       20.02      3.81 o 
   0   1  11      260.75      326.44     18.80 o 
   1   1  11       47.93       49.65      5.59 o 
   2   1  11       29.39       21.22      4.41 o 
   3   1  11       12.76        3.20      2.86 o 
   4   1  11        1.01        0.37      1.92 o 
  -4   2  11       35.37       30.57      3.45 o 
  -3   2  11        5.40        3.21      3.21 o 
  -2   2  11       38.99       37.19      5.33 o 
  -1   2  11       35.72       23.50      3.92 o 
   0   2  11       95.11      109.29      5.02 o 
   1   2  11       50.51       47.97      5.22 o 
   2   2  11       36.93       38.20      4.66 o 
   3   2  11       14.70       13.20      2.49 o 
   4   2  11        0.12        1.07      2.43 o 
  -3   3  11        4.06        6.48      3.02 o 
  -2   3  11       22.96       26.88      5.16 o 
  -1   3  11       46.57       34.33      5.48 o 
   0   3  11        9.78        5.54      2.66 o 
   1   3  11       28.37       21.87      2.86 o 
   2   3  11       76.22       71.94      6.16 o 
   3   3  11        4.38        1.14      2.16 o 
   4   3  11        4.88        0.68      2.75 o 
  -3   4  11       44.31       73.82      8.40 o 
  -2   4  11      275.34      249.67     12.33 o 
  -1   4  11       67.22       60.86      6.28 o 
   0   4  11      138.89      105.05     81.56 o 
   1   4  11        0.27        5.09      2.14 o 
   2   4  11      121.38      111.82      7.52 o 
   3   4  11        4.70        5.51      2.75 o 
   4   4  11        1.35        0.67      2.22 o 
  -3   5  11        2.48        6.61      4.12 o 
  -2   5  11       84.55       97.00      8.02 o 
  -1   5  11      239.35      198.39      3.22 o 
   0   5  11        8.73       22.65      2.75 o 
   1   5  11       21.17       30.34      4.26 o 
   2   5  11        6.02        2.68      2.99 o 
   3   5  11        7.36        0.00      2.97 o 
   4   5  11        0.61        2.38      2.38 o 
  -3   6  11       50.27       65.24      8.84 o 
  -2   6  11      232.07      186.54      4.35 o 
  -1   6  11       11.59        2.98      4.92 o 
   0   6  11       18.68       13.42      3.11 o 
   1   6  11       50.16       47.13      5.24 o 
   2   6  11       15.13       15.69      3.68 o 
   3   6  11        1.43        1.48      1.95 o 
   4   6  11        0.59        0.64      1.85 o 
  -2   7  11       47.50       57.76      7.75 o 
  -1   7  11        0.74        3.31      3.77 o 
   0   7  11       53.35       69.27      4.92 o 
   1   7  11        2.61        9.43      3.03 o 
   2   7  11        0.22        5.27      3.02 o 
   3   7  11        0.30        0.73      2.11 o 
  -2   8  11       12.63        9.69      6.20 o 
  -1   8  11        0.07        4.83      4.05 o 
   0   8  11        9.24       11.23      2.69 o 
   1   8  11       69.73       56.96      6.61 o 
   2   8  11       17.69       13.63      4.08 o 
   3   8  11        0.00        0.77      2.36 o 
  -1   9  11        6.47        4.63      4.63 o 
   0   9  11        4.52        8.44      3.18 o 
   1   9  11       42.52       46.94      6.04 o 
   2   9  11        0.01        0.00      3.46 o 
   0  10  11        0.73        1.01      3.36 o 
   1  10  11        2.40        3.81      4.24 o 
   2  10  11        4.29        2.35      3.30 o 
  -2  -9  12       25.07       30.32      5.82 o 
  -1  -9  12       10.59        7.10      5.68 o 
   0  -9  12       12.91       11.80      3.63 o 
  -2  -8  12       51.72       66.30      7.68 o 
  -1  -8  12        1.77        1.31      4.49 o 
   0  -8  12       14.15       18.13      4.48 o 
   1  -8  12      132.01      111.35      7.35 o 
  -3  -7  12        5.86       11.94      4.47 o 
  -2  -7  12       10.87       13.89      4.63 o 
  -1  -7  12      123.46      115.68      9.82 o 
   0  -7  12       66.65       70.70      6.12 o 
   1  -7  12       31.12       30.90      5.84 o 
   2  -7  12       29.88       28.95      6.84 o 
  -3  -6  12       26.91       48.11      7.20 o 
  -2  -6  12        0.10        0.58      3.91 o 
  -1  -6  12       46.00       45.60      6.56 o 
   0  -6  12      105.65      119.29      7.33 o 
   1  -6  12       14.31       15.56      6.18 o 
   2  -6  12        5.22       18.51      4.64 o 
  -3  -5  12       30.36       30.19      5.66 o 
  -2  -5  12        7.52        1.04      3.39 o 
  -1  -5  12       23.84       13.61      5.33 o 
   0  -5  12      558.88      561.13     15.78 o 
   1  -5  12       56.95       50.40      7.58 o 
   2  -5  12       41.97       38.14      5.96 o 
   3  -5  12       84.06       71.24      8.88 o 
  -4  -4  12        1.46        2.77      5.23 o 
  -3  -4  12       50.01       78.86      8.03 o 
  -2  -4  12       19.00       15.81      3.39 o 
  -1  -4  12       23.21       24.03      4.27 o 
   0  -4  12      153.09      162.41      7.49 o 
   1  -4  12       10.44        5.52      5.52 o 
   2  -4  12       10.32       16.20      3.83 o 
   3  -4  12        5.48        2.01      5.45 o 
  -4  -3  12        6.48       16.63      4.78 o 
  -3  -3  12      193.95      166.06      3.12 o 
  -2  -3  12       10.77        3.95      3.95 o 
  -1  -3  12       49.31       49.31      5.95 o 
   0  -3  12      852.20      925.05     17.86 o 
   1  -3  12       78.49       89.48      7.64 o 
   2  -3  12       22.54       21.38      5.36 o 
   3  -3  12       11.53        2.32      4.82 o 
  -4  -2  12        0.03        0.52      3.43 o 
  -3  -2  12        0.00        0.48      2.96 o 
  -2  -2  12       65.92       50.69      3.03 o 
  -1  -2  12        0.42        1.23      3.11 o 
   0  -2  12      173.97      194.23      9.37 o 
   1  -2  12       41.82       37.90      5.75 o 
   2  -2  12       19.17       23.50      5.26 o 
   3  -2  12        0.02        2.12      3.73 o 
  -4  -1  12        4.29        8.32      3.22 o 
  -3  -1  12        0.09        0.87      3.16 o 
  -2  -1  12      102.78       77.66      2.76 o 
  -1  -1  12        2.41        0.38      2.73 o 
   0  -1  12       35.76       40.61      4.54 o 
   1  -1  12      115.54      113.16      8.73 o 
   2  -1  12        4.17        4.72      3.56 o 
   3  -1  12        0.55        1.46      2.98 o 
   4  -1  12        5.15        1.83      3.49 o 
  -4   0  12       16.04       12.56      4.86 o 
  -3   0  12        3.77        0.85      2.86 o 
  -2   0  12        0.00        2.78      2.96 o 
  -1   0  12      173.77      149.16      8.43 o 
   0   0  12       48.05       52.98      3.93 o 
   1   0  12      173.78      183.94     10.33 o 
   2   0  12       97.48       77.51      7.45 o 
   3   0  12        1.87        0.46      2.93 o 
   4   0  12        0.01        2.91      2.91 o 
  -4   1  12        0.14        1.41      3.33 o 
  -3   1  12       13.12        1.78      2.81 o 
  -2   1  12       44.12       34.81      3.27 o 
  -1   1  12        5.85       11.65      3.65 o 
   0   1  12       17.13       16.96      3.97 o 
   1   1  12       42.08       40.42      5.68 o 
   2   1  12       26.21       22.28      4.72 o 
   3   1  12       12.21        3.76      1.90 o 
   4   1  12        0.43        2.33      2.33 o 
  -3   2  12        1.00        3.76      3.76 o 
  -2   2  12        4.55        1.75      2.52 o 
  -1   2  12      243.91      210.33     10.28 o 
   0   2  12      509.12      598.84     27.53 o 
   1   2  12       43.08       38.26      5.05 o 
   2   2  12        5.59        3.27      2.52 o 
   3   2  12        0.06        1.59      2.24 o 
   4   2  12        0.05        3.25      1.65 o 
  -3   3  12        2.54        5.68      3.53 o 
  -2   3  12        0.00        3.72      2.63 o 
  -1   3  12     1014.34     1069.42     22.73 o 
   0   3  12        5.98       14.19      2.39 o 
   1   3  12        1.69        2.48      3.52 o 
   2   3  12       65.56       48.33      2.70 o 
   3   3  12        3.03        1.56      2.53 o 
   4   3  12        0.00        3.07      3.07 o 
  -3   4  12       18.59       18.14      5.65 o 
  -2   4  12        5.52        0.00      3.86 o 
  -1   4  12      390.31      407.53     14.83 o 
   0   4  12        1.16        1.05      2.63 o 
   1   4  12       27.26       31.84      4.80 o 
   2   4  12       10.33       10.76      3.98 o 
   3   4  12        3.46        8.31      2.88 o 
   4   4  12        1.24        1.32      2.51 o 
  -3   5  12        0.02        0.60      4.38 o 
  -2   5  12        1.10        2.76      3.76 o 
  -1   5  12      516.07      573.81     18.35 o 
   0   5  12      226.39      290.56     24.42 o 
   1   5  12       24.93       31.58      4.41 o 
   2   5  12       21.77       20.13      3.62 o 
   3   5  12       52.69       47.37      5.02 o 
  -3   6  12       18.12       15.13      6.20 o 
  -2   6  12        1.39        5.37      4.73 o 
  -1   6  12        2.84        2.16      4.17 o 
   0   6  12        0.49        1.87      3.56 o 
   1   6  12       32.19       37.40      5.45 o 
   2   6  12        8.40        0.39      3.63 o 
   3   6  12        0.37        1.51      2.55 o 
  -2   7  12        0.42        1.30      5.20 o 
  -1   7  12       28.19       23.36      5.63 o 
   0   7  12       52.22       58.52      4.90 o 
   1   7  12       18.94        7.70      4.65 o 
   2   7  12        3.58        3.16      3.16 o 
   3   7  12       12.02       12.44      3.00 o 
  -2   8  12       12.40       15.85      6.32 o 
  -1   8  12        0.88        1.31      4.27 o 
   0   8  12        2.50        5.24      4.44 o 
   1   8  12        7.97        5.57      4.45 o 
   2   8  12        3.95        3.51      2.92 o 
   3   8  12        0.11        0.39      2.63 o 
  -1   9  12        1.57        4.19      5.11 o 
   0   9  12        0.89        0.72      5.43 o 
   1   9  12        5.59        1.62      4.63 o 
   2   9  12        0.20        0.44      3.21 o 
   0  10  12       10.53       13.03      4.44 o 
   1  10  12        0.08        3.39      3.91 o 
  -1  -9  13        0.29        2.99      4.35 o 
   0  -9  13        4.47        1.19      3.53 o 
  -2  -8  13        1.79        5.39      4.50 o 
  -1  -8  13       45.35       58.26      6.87 o 
   0  -8  13       10.53       11.39      6.49 o 
   1  -8  13       52.82       44.08      9.95 o 
  -2  -7  13       14.53        0.00      4.45 o 
  -1  -7  13       95.71       97.68      9.98 o 
   0  -7  13      105.73      116.89      7.65 o 
   1  -7  13       36.84       31.04      7.58 o 
  -3  -6  13       11.20        3.68      3.68 o 
  -2  -6  13        1.14        1.23      4.37 o 
  -1  -6  13        0.10        3.68      4.73 o 
   0  -6  13       85.29       92.45      6.88 o 
   1  -6  13        2.82        1.49      4.36 o 
   2  -6  13        2.76        4.06      5.54 o 
  -3  -5  13        1.91        5.28      3.93 o 
  -2  -5  13        4.74        9.08      3.30 o 
  -1  -5  13      105.09       90.13      9.33 o 
   0  -5  13        0.48        2.48      3.10 o 
   1  -5  13        0.58        2.04      4.98 o 
   2  -5  13        7.78       12.35      5.00 o 
  -3  -4  13       92.92       75.71      4.28 o 
  -2  -4  13        0.50        4.19      3.75 o 
  -1  -4  13        0.48        2.62      3.59 o 
   0  -4  13      295.31      356.91     10.73 o 
   1  -4  13        6.52        9.54      4.81 o 
   2  -4  13       26.85       36.88      5.70 o 
   3  -4  13       21.71       14.26      7.58 o 
  -3  -3  13        9.53        3.95      3.95 o 
  -2  -3  13        1.80        4.92      4.24 o 
  -1  -3  13       11.62        5.30      4.70 o 
   0  -3  13        4.95        2.07      6.21 o 
   1  -3  13      252.61      272.81     14.23 o 
   2  -3  13       20.14       24.44      5.61 o 
   3  -3  13        6.94       10.36      4.44 o 
  -3  -2  13        3.72        3.86      4.55 o 
  -2  -2  13      297.54      291.43     12.62 o 
  -1  -2  13       74.06       67.89      7.00 o 
   0  -2  13       16.82       18.78      4.82 o 
   1  -2  13      529.04      534.83     18.83 o 
   2  -2  13        0.01        4.36      3.07 o 
   3  -2  13        0.24        2.20      3.72 o 
  -3  -1  13       11.10        3.70      3.24 o 
  -2  -1  13       41.08       42.92      4.83 o 
  -1  -1  13      236.33      227.26     10.88 o 
   0  -1  13       10.76        6.08      2.86 o 
   1  -1  13       15.59       21.15      4.27 o 
   2  -1  13       41.71       49.68      5.58 o 
   3  -1  13        0.30        0.47      3.39 o 
  -3   0  13       25.45       25.06      4.88 o 
  -2   0  13       32.34       25.10      4.72 o 
  -1   0  13       43.69       48.53      5.70 o 
   0   0  13       19.87       18.89      4.00 o 
   1   0  13       66.06       73.66      7.44 o 
   2   0  13       20.06       18.80      4.24 o 
   3   0  13        3.30        5.51      3.40 o 
  -3   1  13        0.83        1.87      2.47 o 
  -2   1  13       55.12       62.82      6.31 o 
  -1   1  13       10.25        0.00      2.79 o 
   0   1  13        7.30        3.64      6.44 o 
   1   1  13      342.29      376.65     14.52 o 
   2   1  13        8.42       11.21      4.25 o 
   3   1  13        7.94       12.07      3.28 o 
  -3   2  13        7.27        2.98      4.23 o 
  -2   2  13       29.09       41.21      5.19 o 
  -1   2  13       69.23       49.49      4.15 o 
   0   2  13       24.97       29.08      4.74 o 
   1   2  13      144.69      158.57      9.65 o 
   2   2  13       19.57       21.58      4.42 o 
   3   2  13        4.22        3.53      3.53 o 
  -3   3  13       63.23       69.47      7.84 o 
  -2   3  13       22.41       32.53      5.25 o 
  -1   3  13       80.84       74.94      7.25 o 
   0   3  13       77.72       56.54     49.23 o 
   1   3  13       12.01        0.92      3.47 o 
   2   3  13       11.60       13.99      3.54 o 
   3   3  13        0.56        2.76      2.93 o 
  -3   4  13        8.61       17.04      5.16 o 
  -2   4  13        1.26        2.69      4.10 o 
  -1   4  13       39.96       37.92      3.43 o 
   0   4  13       23.45       28.46      5.08 o 
   1   4  13       55.00       61.90      6.42 o 
   2   4  13        5.16        2.93      3.45 o 
   3   4  13        6.16        9.27      3.16 o 
  -3   5  13        1.13        0.65      4.74 o 
  -2   5  13        6.10        2.87      4.87 o 
  -1   5  13       41.93       36.00      3.65 o 
   0   5  13       42.17       62.09      4.88 o 
   1   5  13       26.95       35.56      5.11 o 
   2   5  13        6.32        3.36      3.62 o 
   3   5  13       11.38        2.62      2.62 o 
  -2   6  13       27.01       31.44      7.15 o 
  -1   6  13       63.65       49.33      2.49 o 
   0   6  13      257.67      304.13     10.13 o 
   1   6  13        8.31       11.27      3.76 o 
   2   6  13       27.04       20.60      3.81 o 
   3   6  13        1.87        0.00      2.80 o 
  -2   7  13       20.63       23.41      7.45 o 
  -1   7  13       19.22       20.43      6.38 o 
   0   7  13        2.50        4.04      2.99 o 
   1   7  13        1.67        2.54      3.98 o 
   2   7  13       18.53       21.12      4.18 o 
   3   7  13        1.36        1.14      2.39 o 
  -1   8  13        2.80        1.31      5.12 o 
   0   8  13        2.86        3.77      2.86 o 
   1   8  13       13.27       18.20      4.86 o 
   2   8  13        2.07        9.53      2.82 o 
   0   9  13        3.65        7.51      3.55 o 
   1   9  13        9.91        0.54      4.74 o 
   2   9  13        4.40        5.65      2.84 o 
  -1  -8  14       13.48       19.29      6.10 o 
   0  -8  14        0.36        0.14      3.77 o 
  -2  -7  14        1.42        4.06      5.49 o 
  -1  -7  14       25.78       31.36      6.75 o 
   0  -7  14       42.55       41.31      5.71 o 
   1  -7  14        0.99        7.79      4.93 o 
  -3  -6  14        2.72       10.29      4.37 o 
  -2  -6  14       33.16       30.69      6.81 o 
  -1  -6  14       15.19        7.13      5.22 o 
   0  -6  14       18.46       13.65      5.97 o 
   1  -6  14        4.83        2.38      4.59 o 
   2  -6  14       11.12       10.09      6.47 o 
  -3  -5  14       21.58       35.62      5.97 o 
  -2  -5  14       18.47       17.74      2.96 o 
  -1  -5  14        3.88        4.21      5.18 o 
   0  -5  14       25.48       17.89     15.66 o 
   1  -5  14       25.27       31.78      7.25 o 
   2  -5  14        0.91        5.46      5.46 o 
  -3  -4  14       37.08       66.05      7.10 o 
  -2  -4  14        0.05        0.56      3.91 o 
  -1  -4  14        7.51       15.16      3.79 o 
   0  -4  14       38.36       32.15      4.68 o 
   1  -4  14       38.57       44.34      6.89 o 
   2  -4  14       23.36       28.39      6.29 o 
  -3  -3  14        3.10        8.15      4.48 o 
  -2  -3  14       70.15       53.68      4.41 o 
  -1  -3  14        1.00        1.55      3.50 o 
   0  -3  14        1.51        6.92      2.23 o 
   1  -3  14      261.17      261.35     14.72 o 
   2  -3  14       26.26       22.05      5.96 o 
   3  -3  14        8.63        3.16      4.04 o 
  -3  -2  14        0.88        3.55      3.96 o 
  -2  -2  14       40.46       40.38      3.72 o 
  -1  -2  14       80.36       69.33      7.76 o 
   0  -2  14        0.62        1.00      2.37 o 
   1  -2  14      163.98      194.26     11.20 o 
   2  -2  14        0.42        2.33      3.65 o 
   3  -2  14       50.37       42.28      3.90 o 
  -3  -1  14       31.69       38.88      5.48 o 
  -2  -1  14       92.31       83.25      3.11 o 
  -1  -1  14       30.93       34.94      5.35 o 
   0  -1  14        6.95        9.06      2.59 o 
   1  -1  14      158.61      182.44     10.87 o 
   2  -1  14        3.44        3.23      3.93 o 
   3  -1  14        1.58        1.03      3.42 o 
  -3   0  14       67.65       54.16      3.02 o 
  -2   0  14        0.01        0.92      3.48 o 
  -1   0  14       21.53       20.85      4.79 o 
   0   0  14      145.27      158.21     11.09 o 
   1   0  14       90.53      102.57      8.75 o 
   2   0  14        0.51        1.03      3.95 o 
   3   0  14        5.92        3.47      3.47 o 
  -3   1  14       13.48        5.40      3.40 o 
  -2   1  14        0.93        0.46      3.55 o 
  -1   1  14      106.43       90.02      7.76 o 
   0   1  14       22.55       28.83      3.69 o 
   1   1  14        0.30        8.64      4.11 o 
   2   1  14      184.49      141.19      3.55 o 
   3   1  14        9.88        4.02      2.03 o 
  -3   2  14        7.47        2.06      3.29 o 
  -2   2  14       13.87        5.93      4.53 o 
  -1   2  14       11.29       22.03      4.47 o 
   0   2  14      288.87      318.56      9.89 o 
   1   2  14      118.73      129.91      9.27 o 
   2   2  14        2.65        1.40      2.85 o 
   3   2  14        0.12        2.54      2.94 o 
  -3   3  14        8.17        0.53      3.59 o 
  -2   3  14        0.32        3.14      4.03 o 
  -1   3  14        8.70        1.48      4.82 o 
   0   3  14      528.18      501.15     14.52 o 
   1   3  14       92.12      101.29      8.67 o 
   2   3  14        0.82        3.10      2.25 o 
   3   3  14       10.26        4.88      3.71 o 
  -3   4  14        8.62        3.69      5.19 o 
  -2   4  14       16.00       20.23      4.80 o 
  -1   4  14        0.70        2.14      3.63 o 
   0   4  14       47.53       73.94     12.39 o 
   1   4  14       28.71       31.56      5.16 o 
   2   4  14        0.01        2.21      2.62 o 
   3   4  14        2.14        0.79      3.13 o 
  -2   5  14        1.46        4.53      4.53 o 
  -1   5  14        0.50        2.81      3.07 o 
   0   5  14      208.19      173.24     10.55 o 
   1   5  14        0.16        0.49      3.58 o 
   2   5  14        0.47        1.33      3.50 o 
   3   5  14       21.44       11.67      3.93 o 
  -2   6  14       20.94       25.76      5.96 o 
  -1   6  14        3.82        6.09      4.85 o 
   0   6  14       17.41       24.38      3.95 o 
   1   6  14       16.13       18.44      5.45 o 
   2   6  14       32.00       30.48      4.93 o 
   3   6  14        6.07        2.70      2.70 o 
  -1   7  14        0.14        4.60      4.60 o 
   0   7  14       23.21       29.64      4.70 o 
   1   7  14        6.24        0.52      4.81 o 
   2   7  14        1.83        2.74      3.14 o 
  -1   8  14       41.48       46.76      8.35 o 
   0   8  14       51.88       57.42      6.03 o 
   1   8  14       11.32        7.95      5.43 o 
   2   8  14        0.06        5.66      2.32 o 
   0   9  14        0.05        0.14      2.80 o 
   1   9  14       13.35        8.91      4.70 o 
  -1  -7  15        0.27        3.72      4.35 o 
   0  -7  15      111.49      123.15      8.66 o 
  -2  -6  15        4.72        8.11      4.38 o 
  -1  -6  15       22.65       22.16      5.20 o 
   0  -6  15        0.18        2.07      3.13 o 
   1  -6  15       66.45       76.23      9.48 o 
  -2  -5  15        0.73        0.00      4.65 o 
  -1  -5  15        0.86        7.76      4.47 o 
   0  -5  15       38.23       38.95     10.16 o 
   1  -5  15       28.95       39.38      7.07 o 
   2  -5  15        0.36        2.37      4.57 o 
  -3  -4  15       24.01       35.52      6.07 o 
  -2  -4  15       22.72       26.74      5.93 o 
  -1  -4  15       37.55       31.40      6.06 o 
   0  -4  15      103.27      108.90      7.08 o 
   1  -4  15        7.47        3.68      6.72 o 
   2  -4  15        0.70        0.00      5.06 o 
  -3  -3  15        0.81        5.63      2.63 o 
  -2  -3  15      105.34      114.15      9.05 o 
  -1  -3  15        0.99        0.00      3.91 o 
   0  -3  15       44.93       46.96      4.72 o 
   1  -3  15       52.56       48.95      7.99 o 
   2  -3  15        4.03        8.62      4.39 o 
  -3  -2  15       11.69       12.23      3.85 o 
  -2  -2  15       20.03       24.76      4.65 o 
  -1  -2  15       27.84       38.60      6.47 o 
   0  -2  15        1.32        3.44      3.44 o 
   1  -2  15        0.78        1.91      4.80 o 
   2  -2  15        1.68        1.24      4.92 o 
   3  -2  15        4.84        1.77      4.89 o 
  -3  -1  15        4.04        3.87      3.87 o 
  -2  -1  15      111.21      110.30      8.75 o 
  -1  -1  15      261.27      235.22     12.37 o 
   0  -1  15       59.75       66.11      8.60 o 
   1  -1  15       33.65       28.11      5.26 o 
   2  -1  15      455.91      457.05     18.22 o 
   3  -1  15        5.67        7.47      3.54 o 
  -3   0  15       14.44        1.02      3.58 o 
  -2   0  15       34.52       38.65      6.26 o 
  -1   0  15       14.46       21.77      4.48 o 
   0   0  15       25.09       35.11      4.84 o 
   1   0  15       36.12       33.12      7.06 o 
   2   0  15        6.33        9.04      5.33 o 
   3   0  15       19.31        6.89      4.08 o 
  -3   1  15        0.24        0.49      3.95 o 
  -2   1  15       32.52       25.44      4.40 o 
  -1   1  15      107.31      114.34      8.87 o 
   0   1  15        2.65        7.63      4.56 o 
   1   1  15       40.98       34.49      4.47 o 
   2   1  15      185.11      181.89     11.18 o 
   3   1  15       24.38       22.00      3.76 o 
  -3   2  15       10.16        1.06      3.70 o 
  -2   2  15        0.00        1.56      3.52 o 
  -1   2  15        1.21        1.02      3.89 o 
   0   2  15       32.68       50.89      7.54 o 
   1   2  15       52.88       54.81      6.65 o 
   2   2  15       10.43       12.63      4.00 o 
   3   2  15        9.04        0.85      3.94 o 
  -3   3  15        7.66        6.42      3.10 o 
  -2   3  15       33.06       28.84      5.18 o 
  -1   3  15        0.02        3.27      4.18 o 
   0   3  15       62.03       90.69      7.73 o 
   1   3  15        0.74        0.53      3.30 o 
   2   3  15        0.01        0.47      3.31 o 
   3   3  15       14.50       11.83      2.70 o 
  -2   4  15       60.81       69.51      8.43 o 
  -1   4  15       19.99       22.17      5.81 o 
   0   4  15        3.24        4.88      2.26 o 
   1   4  15        1.58        1.61      4.10 o 
   2   4  15        4.94        0.00      3.93 o 
   3   4  15        1.28        3.60      3.60 o 
  -2   5  15        4.09        5.12      5.30 o 
  -1   5  15        8.30        2.99      3.58 o 
   0   5  15        0.24        1.60      4.75 o 
   1   5  15       13.80       14.34      5.10 o 
   2   5  15        0.40        2.33      3.39 o 
   3   5  15        6.27        4.77      2.37 o 
  -2   6  15        1.01        7.61      5.28 o 
  -1   6  15        8.05        6.48      3.78 o 
   0   6  15        1.23        2.82      3.10 o 
   1   6  15        4.99        4.51      4.87 o 
   2   6  15        2.10        3.76      3.68 o 
  -1   7  15        4.59        6.10      6.10 o 
   0   7  15        2.98        6.54      3.31 o 
   1   7  15      139.55      156.28     11.07 o 
   2   7  15        2.27        2.86      4.01 o 
   0   8  15        1.74        1.51      3.86 o 
   1   8  15        9.96       14.51      5.51 o 
  -1  -6  16       26.70       36.82      8.12 o 
   0  -6  16        2.48        2.87      5.61 o 
   1  -6  16       18.12       13.38      6.73 o 
  -2  -5  16        7.20       14.06      4.79 o 
  -1  -5  16       12.33        6.20      5.71 o 
   0  -5  16       58.29       60.73      6.91 o 
   1  -5  16        0.03        6.78      6.78 o 
  -2  -4  16       16.51       27.03      5.13 o 
  -1  -4  16        0.54        0.61      4.46 o 
   0  -4  16       32.68       42.36      8.43 o 
   1  -4  16        1.19        6.22      5.81 o 
   2  -4  16        6.19        7.64      4.42 o 
  -2  -3  16       26.12       22.77      4.04 o 
  -1  -3  16        0.02        2.42      3.84 o 
   0  -3  16        6.50        6.91      3.04 o 
   1  -3  16       46.62       52.66      8.60 o 
   2  -3  16        2.42        4.18      4.51 o 
  -3  -2  16        2.62        5.01      4.00 o 
  -2  -2  16        1.48        0.59      3.70 o 
  -1  -2  16        2.56        5.22      4.16 o 
   0  -2  16       14.92       19.72      4.05 o 
   1  -2  16        0.25        3.44      5.04 o 
   2  -2  16       31.80       36.78      7.68 o 
  -3  -1  16       25.66       31.66      4.51 o 
  -2  -1  16       24.76       20.33      4.31 o 
  -1  -1  16        1.56        0.00      4.09 o 
   0  -1  16       23.79       30.10      4.23 o 
   1  -1  16       26.95       29.87      6.10 o 
   2  -1  16       44.84       35.89      7.77 o 
  -3   0  16        1.46        6.93      4.36 o 
  -2   0  16       44.29       34.11      3.63 o 
  -1   0  16      134.53      129.36      9.43 o 
   0   0  16        1.25        0.52      2.90 o 
   1   0  16       15.30       20.52      5.42 o 
   2   0  16        2.04        0.00      3.88 o 
   3   0  16        2.23        6.59      2.81 o 
  -3   1  16       30.20       25.79      4.34 o 
  -2   1  16        6.50        2.73      4.20 o 
  -1   1  16        0.04        0.86      3.51 o 
   0   1  16        4.97       10.15      3.22 o 
   1   1  16       35.37       33.69      5.76 o 
   2   1  16       37.43       33.28      4.11 o 
   3   1  16        1.63        0.96      3.95 o 
  -2   2  16       10.14       17.94      5.56 o 
  -1   2  16        7.03       12.36      4.72 o 
   0   2  16      114.83      144.28      7.85 o 
   1   2  16       38.70       28.92      6.00 o 
   2   2  16        0.05        2.53      3.56 o 
   3   2  16       31.43       24.60      4.92 o 
  -2   3  16        9.96       13.53      4.96 o 
  -1   3  16       37.11       44.64      6.78 o 
   0   3  16        2.05        2.23      3.49 o 
   1   3  16       70.21       78.47      8.02 o 
   2   3  16        6.89        0.51      3.46 o 
   3   3  16        0.49        0.00      2.33 o 
  -2   4  16        0.12        4.41      3.45 o 
  -1   4  16       18.68       17.04      4.12 o 
   0   4  16        0.03        3.44      5.21 o 
   1   4  16       52.07       44.68      7.73 o 
   2   4  16        2.59        1.49      3.51 o 
  -2   5  16        0.18        2.68      4.57 o 
  -1   5  16        4.97        1.94      5.12 o 
   0   5  16       35.65       58.29      5.75 o 
   1   5  16        0.51        4.19      3.31 o 
   2   5  16        0.02        1.94      3.41 o 
  -1   6  16        0.42        4.09      4.74 o 
   0   6  16       10.44       11.06      3.46 o 
   1   6  16        5.15       10.37      5.52 o 
   2   6  16        3.79        3.41      3.18 o 
   0   7  16        0.20        1.38      4.23 o 
   1   7  16        0.23        0.65      3.99 o 
  -1  -5  17        2.98        5.12      4.50 o 
   0  -5  17       14.41       13.57      4.67 o 
   1  -5  17       74.24       65.66     10.01 o 
  -2  -4  17       17.13       24.57      4.95 o 
  -1  -4  17       20.78       29.89      5.68 o 
   0  -4  17       33.51       34.26      5.97 o 
   1  -4  17        7.07        4.20      5.87 o 
  -2  -3  17       14.45       16.35      5.84 o 
  -1  -3  17       62.13       57.85      8.14 o 
   0  -3  17       16.10       14.35      3.90 o 
   1  -3  17       12.07       10.23      6.41 o 
   2  -3  17       17.24       22.68      5.42 o 
  -2  -2  17       33.71       39.60      6.06 o 
  -1  -2  17       10.93       11.29      4.10 o 
   0  -2  17        7.53        4.89      3.19 o 
   1  -2  17       26.26       26.66      7.04 o 
   2  -2  17        1.68        1.33      4.88 o 
  -2  -1  17       15.17       27.91      5.71 o 
  -1  -1  17       41.68       38.18      6.75 o 
   0  -1  17       24.99       35.78      4.82 o 
   1  -1  17        1.09        4.92      5.22 o 
   2  -1  17        4.22       11.32      4.60 o 
  -2   0  17        0.14        1.74      3.27 o 
  -1   0  17       42.13       44.62      6.73 o 
   0   0  17       21.33       28.12      4.61 o 
   1   0  17       27.10       33.76      6.89 o 
   2   0  17       12.45       13.59      4.57 o 
  -2   1  17        9.65        4.62      4.95 o 
  -1   1  17        3.21        4.14      4.39 o 
   0   1  17       30.79       35.41      5.04 o 
   1   1  17        0.05        5.93      4.39 o 
   2   1  17       30.44       26.33      5.30 o 
  -2   2  17       26.98       30.29      5.73 o 
  -1   2  17       10.24        5.40      3.75 o 
   0   2  17        5.51       14.90      6.02 o 
   1   2  17        2.95        3.23      4.96 o 
   2   2  17        0.04        3.21      3.48 o 
  -2   3  17       55.41       68.17      7.94 o 
  -1   3  17        4.13        6.80      3.94 o 
   0   3  17       28.65       23.71      4.50 o 
   1   3  17        4.33       10.19      4.63 o 
   2   3  17        2.74        2.62      2.83 o 
  -1   4  17       40.93       32.70      5.11 o 
   0   4  17        0.00        3.36      2.80 o 
   1   4  17        0.69        1.97      5.57 o 
   2   4  17        9.56       13.77      3.63 o 
  -1   5  17        2.83        2.05      5.13 o 
   0   5  17        8.89       11.34      7.12 o 
   1   5  17       19.37       15.82      6.64 o 
   2   5  17        8.03       11.11      3.42 o 
   0   6  17        0.30        0.20      3.62 o 
   1   6  17        1.54        5.73      5.73 o 
  -1  -4  18       24.01       37.01      8.35 o 
   0  -4  18        1.10        3.25      3.64 o 
  -1  -3  18        1.08        1.40      3.61 o 
   0  -3  18        9.00        7.42      4.60 o 
   1  -3  18        1.44        3.38      4.78 o 
  -2  -2  18        3.61       10.20      3.69 o 
  -1  -2  18       10.49       13.48      5.79 o 
   0  -2  18        1.17        4.20      3.29 o 
   1  -2  18       16.00       16.12      7.72 o 
  -2  -1  18        5.63       15.44      5.49 o 
  -1  -1  18        5.23        7.18      5.50 o 
   0  -1  18        1.46        6.49      5.29 o 
   1  -1  18        2.61        0.00      5.68 o 
  -2   0  18        2.43        4.25      4.02 o 
  -1   0  18       49.53       55.02      8.04 o 
   0   0  18        9.17        9.01      3.80 o 
   1   0  18       11.02       26.74      4.80 o 
   2   0  18       20.22       10.53      4.98 o 
  -2   1  18        5.74        3.07      4.96 o 
  -1   1  18        3.18        0.00      4.11 o 
   0   1  18       61.82       79.40     18.03 o 
   1   1  18        4.80        4.33      6.63 o 
   2   1  18        0.01        1.19      3.62 o 
  -1   2  18       28.04       31.56      7.24 o 
   0   2  18        2.33        5.93      4.09 o 
   1   2  18        0.34        4.99      3.93 o 
   2   2  18        9.66       11.25      5.06 o 
  -1   3  18       15.42       19.14      6.43 o 
   0   3  18       21.10       23.88      4.93 o 
   1   3  18       47.62       51.31      8.29 o 
   2   3  18        1.48        2.17      3.06 o 
  -1   4  18        4.05        0.70      5.86 o 
   0   4  18        1.86        0.73      3.13 o 
   1   4  18       10.05       17.61      5.20 o 
   0   5  18        2.54        3.56      3.58 o 
   1   5  18       17.30       21.29      6.49 o 
  -1  -2  19        0.00        6.47      4.83 o 
   0  -2  19        6.61       11.77      3.72 o 
  -1  -1  19       27.37       32.75      7.38 o 
   0  -1  19        2.80        9.07      3.46 o 
   1  -1  19        6.31        4.13      6.30 o 
  -1   0  19        9.33       15.07      5.45 o 
   0   0  19        1.61        0.85      7.03 o 
   1   0  19        0.23        0.81      4.84 o 
  -1   1  19        3.40        0.00      5.52 o 
   0   1  19        0.89        0.69      3.49 o 
   1   1  19        0.05        7.73      4.50 o 
  -1   2  19        5.41       10.28      4.30 o 
   0   2  19        0.19        0.67      2.84 o 
   1   2  19        5.51       15.90      4.74 o 
   0   3  19        0.62        4.29      2.96 o 
   1   3  19        1.70        2.99      4.76 o 
                                                 
